# Supplementary material for: A sixteen decimal places' accurate Darcy friction factor database using non-linear Colebrook's equation with a million nodes: A way forward to the soft computing techniques
Source: Data Brief. 2019 Oct 28;27:104733. doi: 10.1016/j.dib.2019.104733 (PMC6849132; doi:10.1016/j.dib.2019.104733)
Supplement: Multimedia component 1 [file mmc1.xlsx]

## Sheet: inputx
4000	4000	4000	4000	4000	4000	4000	4000	4000	4000	4000	4000	4000	4000	4000	4000	4000	4000	4000	4000	4000	4000	4000	4000	4000	4000	4000	4000	4000	4000	4000	4000	4000	4000	4000	4000	4000	4000	4000	4000	4000	4000	4000	4000	4000	4000	4000	4000	4000	4000
103996	103996	103996	103996	103996	103996	103996	103996	103996	103996	103996	103996	103996	103996	103996	103996	103996	103996	103996	103996	103996	103996	103996	103996	103996	103996	103996	103996	103996	103996	103996	103996	103996	103996	103996	103996	103996	103996	103996	103996	103996	103996	103996	103996	103996	103996	103996	103996	103996	103996
203992	203992	203992	203992	203992	203992	203992	203992	203992	203992	203992	203992	203992	203992	203992	203992	203992	203992	203992	203992	203992	203992	203992	203992	203992	203992	203992	203992	203992	203992	203992	203992	203992	203992	203992	203992	203992	203992	203992	203992	203992	203992	203992	203992	203992	203992	203992	203992	203992	203992
303988	303988	303988	303988	303988	303988	303988	303988	303988	303988	303988	303988	303988	303988	303988	303988	303988	303988	303988	303988	303988	303988	303988	303988	303988	303988	303988	303988	303988	303988	303988	303988	303988	303988	303988	303988	303988	303988	303988	303988	303988	303988	303988	303988	303988	303988	303988	303988	303988	303988
403984	403984	403984	403984	403984	403984	403984	403984	403984	403984	403984	403984	403984	403984	403984	403984	403984	403984	403984	403984	403984	403984	403984	403984	403984	403984	403984	403984	403984	403984	403984	403984	403984	403984	403984	403984	403984	403984	403984	403984	403984	403984	403984	403984	403984	403984	403984	403984	403984	403984
503980	503980	503980	503980	503980	503980	503980	503980	503980	503980	503980	503980	503980	503980	503980	503980	503980	503980	503980	503980	503980	503980	503980	503980	503980	503980	503980	503980	503980	503980	503980	503980	503980	503980	503980	503980	503980	503980	503980	503980	503980	503980	503980	503980	503980	503980	503980	503980	503980	503980
603976	603976	603976	603976	603976	603976	603976	603976	603976	603976	603976	603976	603976	603976	603976	603976	603976	603976	603976	603976	603976	603976	603976	603976	603976	603976	603976	603976	603976	603976	603976	603976	603976	603976	603976	603976	603976	603976	603976	603976	603976	603976	603976	603976	603976	603976	603976	603976	603976	603976
703972	703972	703972	703972	703972	703972	703972	703972	703972	703972	703972	703972	703972	703972	703972	703972	703972	703972	703972	703972	703972	703972	703972	703972	703972	703972	703972	703972	703972	703972	703972	703972	703972	703972	703972	703972	703972	703972	703972	703972	703972	703972	703972	703972	703972	703972	703972	703972	703972	703972
803968	803968	803968	803968	803968	803968	803968	803968	803968	803968	803968	803968	803968	803968	803968	803968	803968	803968	803968	803968	803968	803968	803968	803968	803968	803968	803968	803968	803968	803968	803968	803968	803968	803968	803968	803968	803968	803968	803968	803968	803968	803968	803968	803968	803968	803968	803968	803968	803968	803968
903964	903964	903964	903964	903964	903964	903964	903964	903964	903964	903964	903964	903964	903964	903964	903964	903964	903964	903964	903964	903964	903964	903964	903964	903964	903964	903964	903964	903964	903964	903964	903964	903964	903964	903964	903964	903964	903964	903964	903964	903964	903964	903964	903964	903964	903964	903964	903964	903964	903964
1003960	1003960	1003960	1003960	1003960	1003960	1003960	1003960	1003960	1003960	1003960	1003960	1003960	1003960	1003960	1003960	1003960	1003960	1003960	1003960	1003960	1003960	1003960	1003960	1003960	1003960	1003960	1003960	1003960	1003960	1003960	1003960	1003960	1003960	1003960	1003960	1003960	1003960	1003960	1003960	1003960	1003960	1003960	1003960	1003960	1003960	1003960	1003960	1003960	1003960
1103956	1103956	1103956	1103956	1103956	1103956	1103956	1103956	1103956	1103956	1103956	1103956	1103956	1103956	1103956	1103956	1103956	1103956	1103956	1103956	1103956	1103956	1103956	1103956	1103956	1103956	1103956	1103956	1103956	1103956	1103956	1103956	1103956	1103956	1103956	1103956	1103956	1103956	1103956	1103956	1103956	1103956	1103956	1103956	1103956	1103956	1103956	1103956	1103956	1103956
1203952	1203952	1203952	1203952	1203952	1203952	1203952	1203952	1203952	1203952	1203952	1203952	1203952	1203952	1203952	1203952	1203952	1203952	1203952	1203952	1203952	1203952	1203952	1203952	1203952	1203952	1203952	1203952	1203952	1203952	1203952	1203952	1203952	1203952	1203952	1203952	1203952	1203952	1203952	1203952	1203952	1203952	1203952	1203952	1203952	1203952	1203952	1203952	1203952	1203952
1303948	1303948	1303948	1303948	1303948	1303948	1303948	1303948	1303948	1303948	1303948	1303948	1303948	1303948	1303948	1303948	1303948	1303948	1303948	1303948	1303948	1303948	1303948	1303948	1303948	1303948	1303948	1303948	1303948	1303948	1303948	1303948	1303948	1303948	1303948	1303948	1303948	1303948	1303948	1303948	1303948	1303948	1303948	1303948	1303948	1303948	1303948	1303948	1303948	1303948
1403944	1403944	1403944	1403944	1403944	1403944	1403944	1403944	1403944	1403944	1403944	1403944	1403944	1403944	1403944	1403944	1403944	1403944	1403944	1403944	1403944	1403944	1403944	1403944	1403944	1403944	1403944	1403944	1403944	1403944	1403944	1403944	1403944	1403944	1403944	1403944	1403944	1403944	1403944	1403944	1403944	1403944	1403944	1403944	1403944	1403944	1403944	1403944	1403944	1403944
1503940	1503940	1503940	1503940	1503940	1503940	1503940	1503940	1503940	1503940	1503940	1503940	1503940	1503940	1503940	1503940	1503940	1503940	1503940	1503940	1503940	1503940	1503940	1503940	1503940	1503940	1503940	1503940	1503940	1503940	1503940	1503940	1503940	1503940	1503940	1503940	1503940	1503940	1503940	1503940	1503940	1503940	1503940	1503940	1503940	1503940	1503940	1503940	1503940	1503940
1603936	1603936	1603936	1603936	1603936	1603936	1603936	1603936	1603936	1603936	1603936	1603936	1603936	1603936	1603936	1603936	1603936	1603936	1603936	1603936	1603936	1603936	1603936	1603936	1603936	1603936	1603936	1603936	1603936	1603936	1603936	1603936	1603936	1603936	1603936	1603936	1603936	1603936	1603936	1603936	1603936	1603936	1603936	1603936	1603936	1603936	1603936	1603936	1603936	1603936
1703932	1703932	1703932	1703932	1703932	1703932	1703932	1703932	1703932	1703932	1703932	1703932	1703932	1703932	1703932	1703932	1703932	1703932	1703932	1703932	1703932	1703932	1703932	1703932	1703932	1703932	1703932	1703932	1703932	1703932	1703932	1703932	1703932	1703932	1703932	1703932	1703932	1703932	1703932	1703932	1703932	1703932	1703932	1703932	1703932	1703932	1703932	1703932	1703932	1703932
1803928	1803928	1803928	1803928	1803928	1803928	1803928	1803928	1803928	1803928	1803928	1803928	1803928	1803928	1803928	1803928	1803928	1803928	1803928	1803928	1803928	1803928	1803928	1803928	1803928	1803928	1803928	1803928	1803928	1803928	1803928	1803928	1803928	1803928	1803928	1803928	1803928	1803928	1803928	1803928	1803928	1803928	1803928	1803928	1803928	1803928	1803928	1803928	1803928	1803928
1903924	1903924	1903924	1903924	1903924	1903924	1903924	1903924	1903924	1903924	1903924	1903924	1903924	1903924	1903924	1903924	1903924	1903924	1903924	1903924	1903924	1903924	1903924	1903924	1903924	1903924	1903924	1903924	1903924	1903924	1903924	1903924	1903924	1903924	1903924	1903924	1903924	1903924	1903924	1903924	1903924	1903924	1903924	1903924	1903924	1903924	1903924	1903924	1903924	1903924
2003920	2003920	2003920	2003920	2003920	2003920	2003920	2003920	2003920	2003920	2003920	2003920	2003920	2003920	2003920	2003920	2003920	2003920	2003920	2003920	2003920	2003920	2003920	2003920	2003920	2003920	2003920	2003920	2003920	2003920	2003920	2003920	2003920	2003920	2003920	2003920	2003920	2003920	2003920	2003920	2003920	2003920	2003920	2003920	2003920	2003920	2003920	2003920	2003920	2003920
2103916	2103916	2103916	2103916	2103916	2103916	2103916	2103916	2103916	2103916	2103916	2103916	2103916	2103916	2103916	2103916	2103916	2103916	2103916	2103916	2103916	2103916	2103916	2103916	2103916	2103916	2103916	2103916	2103916	2103916	2103916	2103916	2103916	2103916	2103916	2103916	2103916	2103916	2103916	2103916	2103916	2103916	2103916	2103916	2103916	2103916	2103916	2103916	2103916	2103916
2203912	2203912	2203912	2203912	2203912	2203912	2203912	2203912	2203912	2203912	2203912	2203912	2203912	2203912	2203912	2203912	2203912	2203912	2203912	2203912	2203912	2203912	2203912	2203912	2203912	2203912	2203912	2203912	2203912	2203912	2203912	2203912	2203912	2203912	2203912	2203912	2203912	2203912	2203912	2203912	2203912	2203912	2203912	2203912	2203912	2203912	2203912	2203912	2203912	2203912
2303908	2303908	2303908	2303908	2303908	2303908	2303908	2303908	2303908	2303908	2303908	2303908	2303908	2303908	2303908	2303908	2303908	2303908	2303908	2303908	2303908	2303908	2303908	2303908	2303908	2303908	2303908	2303908	2303908	2303908	2303908	2303908	2303908	2303908	2303908	2303908	2303908	2303908	2303908	2303908	2303908	2303908	2303908	2303908	2303908	2303908	2303908	2303908	2303908	2303908
2403904	2403904	2403904	2403904	2403904	2403904	2403904	2403904	2403904	2403904	2403904	2403904	2403904	2403904	2403904	2403904	2403904	2403904	2403904	2403904	2403904	2403904	2403904	2403904	2403904	2403904	2403904	2403904	2403904	2403904	2403904	2403904	2403904	2403904	2403904	2403904	2403904	2403904	2403904	2403904	2403904	2403904	2403904	2403904	2403904	2403904	2403904	2403904	2403904	2403904
2503900	2503900	2503900	2503900	2503900	2503900	2503900	2503900	2503900	2503900	2503900	2503900	2503900	2503900	2503900	2503900	2503900	2503900	2503900	2503900	2503900	2503900	2503900	2503900	2503900	2503900	2503900	2503900	2503900	2503900	2503900	2503900	2503900	2503900	2503900	2503900	2503900	2503900	2503900	2503900	2503900	2503900	2503900	2503900	2503900	2503900	2503900	2503900	2503900	2503900
2603896	2603896	2603896	2603896	2603896	2603896	2603896	2603896	2603896	2603896	2603896	2603896	2603896	2603896	2603896	2603896	2603896	2603896	2603896	2603896	2603896	2603896	2603896	2603896	2603896	2603896	2603896	2603896	2603896	2603896	2603896	2603896	2603896	2603896	2603896	2603896	2603896	2603896	2603896	2603896	2603896	2603896	2603896	2603896	2603896	2603896	2603896	2603896	2603896	2603896
2703892	2703892	2703892	2703892	2703892	2703892	2703892	2703892	2703892	2703892	2703892	2703892	2703892	2703892	2703892	2703892	2703892	2703892	2703892	2703892	2703892	2703892	2703892	2703892	2703892	2703892	2703892	2703892	2703892	2703892	2703892	2703892	2703892	2703892	2703892	2703892	2703892	2703892	2703892	2703892	2703892	2703892	2703892	2703892	2703892	2703892	2703892	2703892	2703892	2703892
2803888	2803888	2803888	2803888	2803888	2803888	2803888	2803888	2803888	2803888	2803888	2803888	2803888	2803888	2803888	2803888	2803888	2803888	2803888	2803888	2803888	2803888	2803888	2803888	2803888	2803888	2803888	2803888	2803888	2803888	2803888	2803888	2803888	2803888	2803888	2803888	2803888	2803888	2803888	2803888	2803888	2803888	2803888	2803888	2803888	2803888	2803888	2803888	2803888	2803888
2903884	2903884	2903884	2903884	2903884	2903884	2903884	2903884	2903884	2903884	2903884	2903884	2903884	2903884	2903884	2903884	2903884	2903884	2903884	2903884	2903884	2903884	2903884	2903884	2903884	2903884	2903884	2903884	2903884	2903884	2903884	2903884	2903884	2903884	2903884	2903884	2903884	2903884	2903884	2903884	2903884	2903884	2903884	2903884	2903884	2903884	2903884	2903884	2903884	2903884
3003880	3003880	3003880	3003880	3003880	3003880	3003880	3003880	3003880	3003880	3003880	3003880	3003880	3003880	3003880	3003880	3003880	3003880	3003880	3003880	3003880	3003880	3003880	3003880	3003880	3003880	3003880	3003880	3003880	3003880	3003880	3003880	3003880	3003880	3003880	3003880	3003880	3003880	3003880	3003880	3003880	3003880	3003880	3003880	3003880	3003880	3003880	3003880	3003880	3003880
3103876	3103876	3103876	3103876	3103876	3103876	3103876	3103876	3103876	3103876	3103876	3103876	3103876	3103876	3103876	3103876	3103876	3103876	3103876	3103876	3103876	3103876	3103876	3103876	3103876	3103876	3103876	3103876	3103876	3103876	3103876	3103876	3103876	3103876	3103876	3103876	3103876	3103876	3103876	3103876	3103876	3103876	3103876	3103876	3103876	3103876	3103876	3103876	3103876	3103876
3203872	3203872	3203872	3203872	3203872	3203872	3203872	3203872	3203872	3203872	3203872	3203872	3203872	3203872	3203872	3203872	3203872	3203872	3203872	3203872	3203872	3203872	3203872	3203872	3203872	3203872	3203872	3203872	3203872	3203872	3203872	3203872	3203872	3203872	3203872	3203872	3203872	3203872	3203872	3203872	3203872	3203872	3203872	3203872	3203872	3203872	3203872	3203872	3203872	3203872
3303868	3303868	3303868	3303868	3303868	3303868	3303868	3303868	3303868	3303868	3303868	3303868	3303868	3303868	3303868	3303868	3303868	3303868	3303868	3303868	3303868	3303868	3303868	3303868	3303868	3303868	3303868	3303868	3303868	3303868	3303868	3303868	3303868	3303868	3303868	3303868	3303868	3303868	3303868	3303868	3303868	3303868	3303868	3303868	3303868	3303868	3303868	3303868	3303868	3303868
3403864	3403864	3403864	3403864	3403864	3403864	3403864	3403864	3403864	3403864	3403864	3403864	3403864	3403864	3403864	3403864	3403864	3403864	3403864	3403864	3403864	3403864	3403864	3403864	3403864	3403864	3403864	3403864	3403864	3403864	3403864	3403864	3403864	3403864	3403864	3403864	3403864	3403864	3403864	3403864	3403864	3403864	3403864	3403864	3403864	3403864	3403864	3403864	3403864	3403864
3503860	3503860	3503860	3503860	3503860	3503860	3503860	3503860	3503860	3503860	3503860	3503860	3503860	3503860	3503860	3503860	3503860	3503860	3503860	3503860	3503860	3503860	3503860	3503860	3503860	3503860	3503860	3503860	3503860	3503860	3503860	3503860	3503860	3503860	3503860	3503860	3503860	3503860	3503860	3503860	3503860	3503860	3503860	3503860	3503860	3503860	3503860	3503860	3503860	3503860
3603856	3603856	3603856	3603856	3603856	3603856	3603856	3603856	3603856	3603856	3603856	3603856	3603856	3603856	3603856	3603856	3603856	3603856	3603856	3603856	3603856	3603856	3603856	3603856	3603856	3603856	3603856	3603856	3603856	3603856	3603856	3603856	3603856	3603856	3603856	3603856	3603856	3603856	3603856	3603856	3603856	3603856	3603856	3603856	3603856	3603856	3603856	3603856	3603856	3603856
3703852	3703852	3703852	3703852	3703852	3703852	3703852	3703852	3703852	3703852	3703852	3703852	3703852	3703852	3703852	3703852	3703852	3703852	3703852	3703852	3703852	3703852	3703852	3703852	3703852	3703852	3703852	3703852	3703852	3703852	3703852	3703852	3703852	3703852	3703852	3703852	3703852	3703852	3703852	3703852	3703852	3703852	3703852	3703852	3703852	3703852	3703852	3703852	3703852	3703852
3803848	3803848	3803848	3803848	3803848	3803848	3803848	3803848	3803848	3803848	3803848	3803848	3803848	3803848	3803848	3803848	3803848	3803848	3803848	3803848	3803848	3803848	3803848	3803848	3803848	3803848	3803848	3803848	3803848	3803848	3803848	3803848	3803848	3803848	3803848	3803848	3803848	3803848	3803848	3803848	3803848	3803848	3803848	3803848	3803848	3803848	3803848	3803848	3803848	3803848
3903844	3903844	3903844	3903844	3903844	3903844	3903844	3903844	3903844	3903844	3903844	3903844	3903844	3903844	3903844	3903844	3903844	3903844	3903844	3903844	3903844	3903844	3903844	3903844	3903844	3903844	3903844	3903844	3903844	3903844	3903844	3903844	3903844	3903844	3903844	3903844	3903844	3903844	3903844	3903844	3903844	3903844	3903844	3903844	3903844	3903844	3903844	3903844	3903844	3903844
4003840	4003840	4003840	4003840	4003840	4003840	4003840	4003840	4003840	4003840	4003840	4003840	4003840	4003840	4003840	4003840	4003840	4003840	4003840	4003840	4003840	4003840	4003840	4003840	4003840	4003840	4003840	4003840	4003840	4003840	4003840	4003840	4003840	4003840	4003840	4003840	4003840	4003840	4003840	4003840	4003840	4003840	4003840	4003840	4003840	4003840	4003840	4003840	4003840	4003840
4103836	4103836	4103836	4103836	4103836	4103836	4103836	4103836	4103836	4103836	4103836	4103836	4103836	4103836	4103836	4103836	4103836	4103836	4103836	4103836	4103836	4103836	4103836	4103836	4103836	4103836	4103836	4103836	4103836	4103836	4103836	4103836	4103836	4103836	4103836	4103836	4103836	4103836	4103836	4103836	4103836	4103836	4103836	4103836	4103836	4103836	4103836	4103836	4103836	4103836
4203832	4203832	4203832	4203832	4203832	4203832	4203832	4203832	4203832	4203832	4203832	4203832	4203832	4203832	4203832	4203832	4203832	4203832	4203832	4203832	4203832	4203832	4203832	4203832	4203832	4203832	4203832	4203832	4203832	4203832	4203832	4203832	4203832	4203832	4203832	4203832	4203832	4203832	4203832	4203832	4203832	4203832	4203832	4203832	4203832	4203832	4203832	4203832	4203832	4203832
4303828	4303828	4303828	4303828	4303828	4303828	4303828	4303828	4303828	4303828	4303828	4303828	4303828	4303828	4303828	4303828	4303828	4303828	4303828	4303828	4303828	4303828	4303828	4303828	4303828	4303828	4303828	4303828	4303828	4303828	4303828	4303828	4303828	4303828	4303828	4303828	4303828	4303828	4303828	4303828	4303828	4303828	4303828	4303828	4303828	4303828	4303828	4303828	4303828	4303828
4403824	4403824	4403824	4403824	4403824	4403824	4403824	4403824	4403824	4403824	4403824	4403824	4403824	4403824	4403824	4403824	4403824	4403824	4403824	4403824	4403824	4403824	4403824	4403824	4403824	4403824	4403824	4403824	4403824	4403824	4403824	4403824	4403824	4403824	4403824	4403824	4403824	4403824	4403824	4403824	4403824	4403824	4403824	4403824	4403824	4403824	4403824	4403824	4403824	4403824
4503820	4503820	4503820	4503820	4503820	4503820	4503820	4503820	4503820	4503820	4503820	4503820	4503820	4503820	4503820	4503820	4503820	4503820	4503820	4503820	4503820	4503820	4503820	4503820	4503820	4503820	4503820	4503820	4503820	4503820	4503820	4503820	4503820	4503820	4503820	4503820	4503820	4503820	4503820	4503820	4503820	4503820	4503820	4503820	4503820	4503820	4503820	4503820	4503820	4503820
4603816	4603816	4603816	4603816	4603816	4603816	4603816	4603816	4603816	4603816	4603816	4603816	4603816	4603816	4603816	4603816	4603816	4603816	4603816	4603816	4603816	4603816	4603816	4603816	4603816	4603816	4603816	4603816	4603816	4603816	4603816	4603816	4603816	4603816	4603816	4603816	4603816	4603816	4603816	4603816	4603816	4603816	4603816	4603816	4603816	4603816	4603816	4603816	4603816	4603816
4703812	4703812	4703812	4703812	4703812	4703812	4703812	4703812	4703812	4703812	4703812	4703812	4703812	4703812	4703812	4703812	4703812	4703812	4703812	4703812	4703812	4703812	4703812	4703812	4703812	4703812	4703812	4703812	4703812	4703812	4703812	4703812	4703812	4703812	4703812	4703812	4703812	4703812	4703812	4703812	4703812	4703812	4703812	4703812	4703812	4703812	4703812	4703812	4703812	4703812
4803808	4803808	4803808	4803808	4803808	4803808	4803808	4803808	4803808	4803808	4803808	4803808	4803808	4803808	4803808	4803808	4803808	4803808	4803808	4803808	4803808	4803808	4803808	4803808	4803808	4803808	4803808	4803808	4803808	4803808	4803808	4803808	4803808	4803808	4803808	4803808	4803808	4803808	4803808	4803808	4803808	4803808	4803808	4803808	4803808	4803808	4803808	4803808	4803808	4803808
4903804	4903804	4903804	4903804	4903804	4903804	4903804	4903804	4903804	4903804	4903804	4903804	4903804	4903804	4903804	4903804	4903804	4903804	4903804	4903804	4903804	4903804	4903804	4903804	4903804	4903804	4903804	4903804	4903804	4903804	4903804	4903804	4903804	4903804	4903804	4903804	4903804	4903804	4903804	4903804	4903804	4903804	4903804	4903804	4903804	4903804	4903804	4903804	4903804	4903804
5003800	5003800	5003800	5003800	5003800	5003800	5003800	5003800	5003800	5003800	5003800	5003800	5003800	5003800	5003800	5003800	5003800	5003800	5003800	5003800	5003800	5003800	5003800	5003800	5003800	5003800	5003800	5003800	5003800	5003800	5003800	5003800	5003800	5003800	5003800	5003800	5003800	5003800	5003800	5003800	5003800	5003800	5003800	5003800	5003800	5003800	5003800	5003800	5003800	5003800
5103796	5103796	5103796	5103796	5103796	5103796	5103796	5103796	5103796	5103796	5103796	5103796	5103796	5103796	5103796	5103796	5103796	5103796	5103796	5103796	5103796	5103796	5103796	5103796	5103796	5103796	5103796	5103796	5103796	5103796	5103796	5103796	5103796	5103796	5103796	5103796	5103796	5103796	5103796	5103796	5103796	5103796	5103796	5103796	5103796	5103796	5103796	5103796	5103796	5103796
5203792	5203792	5203792	5203792	5203792	5203792	5203792	5203792	5203792	5203792	5203792	5203792	5203792	5203792	5203792	5203792	5203792	5203792	5203792	5203792	5203792	5203792	5203792	5203792	5203792	5203792	5203792	5203792	5203792	5203792	5203792	5203792	5203792	5203792	5203792	5203792	5203792	5203792	5203792	5203792	5203792	5203792	5203792	5203792	5203792	5203792	5203792	5203792	5203792	5203792
5303788	5303788	5303788	5303788	5303788	5303788	5303788	5303788	5303788	5303788	5303788	5303788	5303788	5303788	5303788	5303788	5303788	5303788	5303788	5303788	5303788	5303788	5303788	5303788	5303788	5303788	5303788	5303788	5303788	5303788	5303788	5303788	5303788	5303788	5303788	5303788	5303788	5303788	5303788	5303788	5303788	5303788	5303788	5303788	5303788	5303788	5303788	5303788	5303788	5303788
5403784	5403784	5403784	5403784	5403784	5403784	5403784	5403784	5403784	5403784	5403784	5403784	5403784	5403784	5403784	5403784	5403784	5403784	5403784	5403784	5403784	5403784	5403784	5403784	5403784	5403784	5403784	5403784	5403784	5403784	5403784	5403784	5403784	5403784	5403784	5403784	5403784	5403784	5403784	5403784	5403784	5403784	5403784	5403784	5403784	5403784	5403784	5403784	5403784	5403784
5503780	5503780	5503780	5503780	5503780	5503780	5503780	5503780	5503780	5503780	5503780	5503780	5503780	5503780	5503780	5503780	5503780	5503780	5503780	5503780	5503780	5503780	5503780	5503780	5503780	5503780	5503780	5503780	5503780	5503780	5503780	5503780	5503780	5503780	5503780	5503780	5503780	5503780	5503780	5503780	5503780	5503780	5503780	5503780	5503780	5503780	5503780	5503780	5503780	5503780
5603776	5603776	5603776	5603776	5603776	5603776	5603776	5603776	5603776	5603776	5603776	5603776	5603776	5603776	5603776	5603776	5603776	5603776	5603776	5603776	5603776	5603776	5603776	5603776	5603776	5603776	5603776	5603776	5603776	5603776	5603776	5603776	5603776	5603776	5603776	5603776	5603776	5603776	5603776	5603776	5603776	5603776	5603776	5603776	5603776	5603776	5603776	5603776	5603776	5603776
5703772	5703772	5703772	5703772	5703772	5703772	5703772	5703772	5703772	5703772	5703772	5703772	5703772	5703772	5703772	5703772	5703772	5703772	5703772	5703772	5703772	5703772	5703772	5703772	5703772	5703772	5703772	5703772	5703772	5703772	5703772	5703772	5703772	5703772	5703772	5703772	5703772	5703772	5703772	5703772	5703772	5703772	5703772	5703772	5703772	5703772	5703772	5703772	5703772	5703772
5803768	5803768	5803768	5803768	5803768	5803768	5803768	5803768	5803768	5803768	5803768	5803768	5803768	5803768	5803768	5803768	5803768	5803768	5803768	5803768	5803768	5803768	5803768	5803768	5803768	5803768	5803768	5803768	5803768	5803768	5803768	5803768	5803768	5803768	5803768	5803768	5803768	5803768	5803768	5803768	5803768	5803768	5803768	5803768	5803768	5803768	5803768	5803768	5803768	5803768
5903764	5903764	5903764	5903764	5903764	5903764	5903764	5903764	5903764	5903764	5903764	5903764	5903764	5903764	5903764	5903764	5903764	5903764	5903764	5903764	5903764	5903764	5903764	5903764	5903764	5903764	5903764	5903764	5903764	5903764	5903764	5903764	5903764	5903764	5903764	5903764	5903764	5903764	5903764	5903764	5903764	5903764	5903764	5903764	5903764	5903764	5903764	5903764	5903764	5903764
6003760	6003760	6003760	6003760	6003760	6003760	6003760	6003760	6003760	6003760	6003760	6003760	6003760	6003760	6003760	6003760	6003760	6003760	6003760	6003760	6003760	6003760	6003760	6003760	6003760	6003760	6003760	6003760	6003760	6003760	6003760	6003760	6003760	6003760	6003760	6003760	6003760	6003760	6003760	6003760	6003760	6003760	6003760	6003760	6003760	6003760	6003760	6003760	6003760	6003760
6103756	6103756	6103756	6103756	6103756	6103756	6103756	6103756	6103756	6103756	6103756	6103756	6103756	6103756	6103756	6103756	6103756	6103756	6103756	6103756	6103756	6103756	6103756	6103756	6103756	6103756	6103756	6103756	6103756	6103756	6103756	6103756	6103756	6103756	6103756	6103756	6103756	6103756	6103756	6103756	6103756	6103756	6103756	6103756	6103756	6103756	6103756	6103756	6103756	6103756
6203752	6203752	6203752	6203752	6203752	6203752	6203752	6203752	6203752	6203752	6203752	6203752	6203752	6203752	6203752	6203752	6203752	6203752	6203752	6203752	6203752	6203752	6203752	6203752	6203752	6203752	6203752	6203752	6203752	6203752	6203752	6203752	6203752	6203752	6203752	6203752	6203752	6203752	6203752	6203752	6203752	6203752	6203752	6203752	6203752	6203752	6203752	6203752	6203752	6203752
6303748	6303748	6303748	6303748	6303748	6303748	6303748	6303748	6303748	6303748	6303748	6303748	6303748	6303748	6303748	6303748	6303748	6303748	6303748	6303748	6303748	6303748	6303748	6303748	6303748	6303748	6303748	6303748	6303748	6303748	6303748	6303748	6303748	6303748	6303748	6303748	6303748	6303748	6303748	6303748	6303748	6303748	6303748	6303748	6303748	6303748	6303748	6303748	6303748	6303748
6403744	6403744	6403744	6403744	6403744	6403744	6403744	6403744	6403744	6403744	6403744	6403744	6403744	6403744	6403744	6403744	6403744	6403744	6403744	6403744	6403744	6403744	6403744	6403744	6403744	6403744	6403744	6403744	6403744	6403744	6403744	6403744	6403744	6403744	6403744	6403744	6403744	6403744	6403744	6403744	6403744	6403744	6403744	6403744	6403744	6403744	6403744	6403744	6403744	6403744
6503740	6503740	6503740	6503740	6503740	6503740	6503740	6503740	6503740	6503740	6503740	6503740	6503740	6503740	6503740	6503740	6503740	6503740	6503740	6503740	6503740	6503740	6503740	6503740	6503740	6503740	6503740	6503740	6503740	6503740	6503740	6503740	6503740	6503740	6503740	6503740	6503740	6503740	6503740	6503740	6503740	6503740	6503740	6503740	6503740	6503740	6503740	6503740	6503740	6503740
6603736	6603736	6603736	6603736	6603736	6603736	6603736	6603736	6603736	6603736	6603736	6603736	6603736	6603736	6603736	6603736	6603736	6603736	6603736	6603736	6603736	6603736	6603736	6603736	6603736	6603736	6603736	6603736	6603736	6603736	6603736	6603736	6603736	6603736	6603736	6603736	6603736	6603736	6603736	6603736	6603736	6603736	6603736	6603736	6603736	6603736	6603736	6603736	6603736	6603736
6703732	6703732	6703732	6703732	6703732	6703732	6703732	6703732	6703732	6703732	6703732	6703732	6703732	6703732	6703732	6703732	6703732	6703732	6703732	6703732	6703732	6703732	6703732	6703732	6703732	6703732	6703732	6703732	6703732	6703732	6703732	6703732	6703732	6703732	6703732	6703732	6703732	6703732	6703732	6703732	6703732	6703732	6703732	6703732	6703732	6703732	6703732	6703732	6703732	6703732
6803728	6803728	6803728	6803728	6803728	6803728	6803728	6803728	6803728	6803728	6803728	6803728	6803728	6803728	6803728	6803728	6803728	6803728	6803728	6803728	6803728	6803728	6803728	6803728	6803728	6803728	6803728	6803728	6803728	6803728	6803728	6803728	6803728	6803728	6803728	6803728	6803728	6803728	6803728	6803728	6803728	6803728	6803728	6803728	6803728	6803728	6803728	6803728	6803728	6803728
6903724	6903724	6903724	6903724	6903724	6903724	6903724	6903724	6903724	6903724	6903724	6903724	6903724	6903724	6903724	6903724	6903724	6903724	6903724	6903724	6903724	6903724	6903724	6903724	6903724	6903724	6903724	6903724	6903724	6903724	6903724	6903724	6903724	6903724	6903724	6903724	6903724	6903724	6903724	6903724	6903724	6903724	6903724	6903724	6903724	6903724	6903724	6903724	6903724	6903724
7003720	7003720	7003720	7003720	7003720	7003720	7003720	7003720	7003720	7003720	7003720	7003720	7003720	7003720	7003720	7003720	7003720	7003720	7003720	7003720	7003720	7003720	7003720	7003720	7003720	7003720	7003720	7003720	7003720	7003720	7003720	7003720	7003720	7003720	7003720	7003720	7003720	7003720	7003720	7003720	7003720	7003720	7003720	7003720	7003720	7003720	7003720	7003720	7003720	7003720
7103716	7103716	7103716	7103716	7103716	7103716	7103716	7103716	7103716	7103716	7103716	7103716	7103716	7103716	7103716	7103716	7103716	7103716	7103716	7103716	7103716	7103716	7103716	7103716	7103716	7103716	7103716	7103716	7103716	7103716	7103716	7103716	7103716	7103716	7103716	7103716	7103716	7103716	7103716	7103716	7103716	7103716	7103716	7103716	7103716	7103716	7103716	7103716	7103716	7103716
7203712	7203712	7203712	7203712	7203712	7203712	7203712	7203712	7203712	7203712	7203712	7203712	7203712	7203712	7203712	7203712	7203712	7203712	7203712	7203712	7203712	7203712	7203712	7203712	7203712	7203712	7203712	7203712	7203712	7203712	7203712	7203712	7203712	7203712	7203712	7203712	7203712	7203712	7203712	7203712	7203712	7203712	7203712	7203712	7203712	7203712	7203712	7203712	7203712	7203712
7303708	7303708	7303708	7303708	7303708	7303708	7303708	7303708	7303708	7303708	7303708	7303708	7303708	7303708	7303708	7303708	7303708	7303708	7303708	7303708	7303708	7303708	7303708	7303708	7303708	7303708	7303708	7303708	7303708	7303708	7303708	7303708	7303708	7303708	7303708	7303708	7303708	7303708	7303708	7303708	7303708	7303708	7303708	7303708	7303708	7303708	7303708	7303708	7303708	7303708
7403704	7403704	7403704	7403704	7403704	7403704	7403704	7403704	7403704	7403704	7403704	7403704	7403704	7403704	7403704	7403704	7403704	7403704	7403704	7403704	7403704	7403704	7403704	7403704	7403704	7403704	7403704	7403704	7403704	7403704	7403704	7403704	7403704	7403704	7403704	7403704	7403704	7403704	7403704	7403704	7403704	7403704	7403704	7403704	7403704	7403704	7403704	7403704	7403704	7403704
7503700	7503700	7503700	7503700	7503700	7503700	7503700	7503700	7503700	7503700	7503700	7503700	7503700	7503700	7503700	7503700	7503700	7503700	7503700	7503700	7503700	7503700	7503700	7503700	7503700	7503700	7503700	7503700	7503700	7503700	7503700	7503700	7503700	7503700	7503700	7503700	7503700	7503700	7503700	7503700	7503700	7503700	7503700	7503700	7503700	7503700	7503700	7503700	7503700	7503700
7603696	7603696	7603696	7603696	7603696	7603696	7603696	7603696	7603696	7603696	7603696	7603696	7603696	7603696	7603696	7603696	7603696	7603696	7603696	7603696	7603696	7603696	7603696	7603696	7603696	7603696	7603696	7603696	7603696	7603696	7603696	7603696	7603696	7603696	7603696	7603696	7603696	7603696	7603696	7603696	7603696	7603696	7603696	7603696	7603696	7603696	7603696	7603696	7603696	7603696
7703692	7703692	7703692	7703692	7703692	7703692	7703692	7703692	7703692	7703692	7703692	7703692	7703692	7703692	7703692	7703692	7703692	7703692	7703692	7703692	7703692	7703692	7703692	7703692	7703692	7703692	7703692	7703692	7703692	7703692	7703692	7703692	7703692	7703692	7703692	7703692	7703692	7703692	7703692	7703692	7703692	7703692	7703692	7703692	7703692	7703692	7703692	7703692	7703692	7703692
7803688	7803688	7803688	7803688	7803688	7803688	7803688	7803688	7803688	7803688	7803688	7803688	7803688	7803688	7803688	7803688	7803688	7803688	7803688	7803688	7803688	7803688	7803688	7803688	7803688	7803688	7803688	7803688	7803688	7803688	7803688	7803688	7803688	7803688	7803688	7803688	7803688	7803688	7803688	7803688	7803688	7803688	7803688	7803688	7803688	7803688	7803688	7803688	7803688	7803688
7903684	7903684	7903684	7903684	7903684	7903684	7903684	7903684	7903684	7903684	7903684	7903684	7903684	7903684	7903684	7903684	7903684	7903684	7903684	7903684	7903684	7903684	7903684	7903684	7903684	7903684	7903684	7903684	7903684	7903684	7903684	7903684	7903684	7903684	7903684	7903684	7903684	7903684	7903684	7903684	7903684	7903684	7903684	7903684	7903684	7903684	7903684	7903684	7903684	7903684
8003680	8003680	8003680	8003680	8003680	8003680	8003680	8003680	8003680	8003680	8003680	8003680	8003680	8003680	8003680	8003680	8003680	8003680	8003680	8003680	8003680	8003680	8003680	8003680	8003680	8003680	8003680	8003680	8003680	8003680	8003680	8003680	8003680	8003680	8003680	8003680	8003680	8003680	8003680	8003680	8003680	8003680	8003680	8003680	8003680	8003680	8003680	8003680	8003680	8003680
8103676	8103676	8103676	8103676	8103676	8103676	8103676	8103676	8103676	8103676	8103676	8103676	8103676	8103676	8103676	8103676	8103676	8103676	8103676	8103676	8103676	8103676	8103676	8103676	8103676	8103676	8103676	8103676	8103676	8103676	8103676	8103676	8103676	8103676	8103676	8103676	8103676	8103676	8103676	8103676	8103676	8103676	8103676	8103676	8103676	8103676	8103676	8103676	8103676	8103676
8203672	8203672	8203672	8203672	8203672	8203672	8203672	8203672	8203672	8203672	8203672	8203672	8203672	8203672	8203672	8203672	8203672	8203672	8203672	8203672	8203672	8203672	8203672	8203672	8203672	8203672	8203672	8203672	8203672	8203672	8203672	8203672	8203672	8203672	8203672	8203672	8203672	8203672	8203672	8203672	8203672	8203672	8203672	8203672	8203672	8203672	8203672	8203672	8203672	8203672
8303668	8303668	8303668	8303668	8303668	8303668	8303668	8303668	8303668	8303668	8303668	8303668	8303668	8303668	8303668	8303668	8303668	8303668	8303668	8303668	8303668	8303668	8303668	8303668	8303668	8303668	8303668	8303668	8303668	8303668	8303668	8303668	8303668	8303668	8303668	8303668	8303668	8303668	8303668	8303668	8303668	8303668	8303668	8303668	8303668	8303668	8303668	8303668	8303668	8303668
8403664	8403664	8403664	8403664	8403664	8403664	8403664	8403664	8403664	8403664	8403664	8403664	8403664	8403664	8403664	8403664	8403664	8403664	8403664	8403664	8403664	8403664	8403664	8403664	8403664	8403664	8403664	8403664	8403664	8403664	8403664	8403664	8403664	8403664	8403664	8403664	8403664	8403664	8403664	8403664	8403664	8403664	8403664	8403664	8403664	8403664	8403664	8403664	8403664	8403664
8503660	8503660	8503660	8503660	8503660	8503660	8503660	8503660	8503660	8503660	8503660	8503660	8503660	8503660	8503660	8503660	8503660	8503660	8503660	8503660	8503660	8503660	8503660	8503660	8503660	8503660	8503660	8503660	8503660	8503660	8503660	8503660	8503660	8503660	8503660	8503660	8503660	8503660	8503660	8503660	8503660	8503660	8503660	8503660	8503660	8503660	8503660	8503660	8503660	8503660
8603656	8603656	8603656	8603656	8603656	8603656	8603656	8603656	8603656	8603656	8603656	8603656	8603656	8603656	8603656	8603656	8603656	8603656	8603656	8603656	8603656	8603656	8603656	8603656	8603656	8603656	8603656	8603656	8603656	8603656	8603656	8603656	8603656	8603656	8603656	8603656	8603656	8603656	8603656	8603656	8603656	8603656	8603656	8603656	8603656	8603656	8603656	8603656	8603656	8603656
8703652	8703652	8703652	8703652	8703652	8703652	8703652	8703652	8703652	8703652	8703652	8703652	8703652	8703652	8703652	8703652	8703652	8703652	8703652	8703652	8703652	8703652	8703652	8703652	8703652	8703652	8703652	8703652	8703652	8703652	8703652	8703652	8703652	8703652	8703652	8703652	8703652	8703652	8703652	8703652	8703652	8703652	8703652	8703652	8703652	8703652	8703652	8703652	8703652	8703652
8803648	8803648	8803648	8803648	8803648	8803648	8803648	8803648	8803648	8803648	8803648	8803648	8803648	8803648	8803648	8803648	8803648	8803648	8803648	8803648	8803648	8803648	8803648	8803648	8803648	8803648	8803648	8803648	8803648	8803648	8803648	8803648	8803648	8803648	8803648	8803648	8803648	8803648	8803648	8803648	8803648	8803648	8803648	8803648	8803648	8803648	8803648	8803648	8803648	8803648
8903644	8903644	8903644	8903644	8903644	8903644	8903644	8903644	8903644	8903644	8903644	8903644	8903644	8903644	8903644	8903644	8903644	8903644	8903644	8903644	8903644	8903644	8903644	8903644	8903644	8903644	8903644	8903644	8903644	8903644	8903644	8903644	8903644	8903644	8903644	8903644	8903644	8903644	8903644	8903644	8903644	8903644	8903644	8903644	8903644	8903644	8903644	8903644	8903644	8903644
9003640	9003640	9003640	9003640	9003640	9003640	9003640	9003640	9003640	9003640	9003640	9003640	9003640	9003640	9003640	9003640	9003640	9003640	9003640	9003640	9003640	9003640	9003640	9003640	9003640	9003640	9003640	9003640	9003640	9003640	9003640	9003640	9003640	9003640	9003640	9003640	9003640	9003640	9003640	9003640	9003640	9003640	9003640	9003640	9003640	9003640	9003640	9003640	9003640	9003640
9103636	9103636	9103636	9103636	9103636	9103636	9103636	9103636	9103636	9103636	9103636	9103636	9103636	9103636	9103636	9103636	9103636	9103636	9103636	9103636	9103636	9103636	9103636	9103636	9103636	9103636	9103636	9103636	9103636	9103636	9103636	9103636	9103636	9103636	9103636	9103636	9103636	9103636	9103636	9103636	9103636	9103636	9103636	9103636	9103636	9103636	9103636	9103636	9103636	9103636
9203632	9203632	9203632	9203632	9203632	9203632	9203632	9203632	9203632	9203632	9203632	9203632	9203632	9203632	9203632	9203632	9203632	9203632	9203632	9203632	9203632	9203632	9203632	9203632	9203632	9203632	9203632	9203632	9203632	9203632	9203632	9203632	9203632	9203632	9203632	9203632	9203632	9203632	9203632	9203632	9203632	9203632	9203632	9203632	9203632	9203632	9203632	9203632	9203632	9203632
9303628	9303628	9303628	9303628	9303628	9303628	9303628	9303628	9303628	9303628	9303628	9303628	9303628	9303628	9303628	9303628	9303628	9303628	9303628	9303628	9303628	9303628	9303628	9303628	9303628	9303628	9303628	9303628	9303628	9303628	9303628	9303628	9303628	9303628	9303628	9303628	9303628	9303628	9303628	9303628	9303628	9303628	9303628	9303628	9303628	9303628	9303628	9303628	9303628	9303628
9403624	9403624	9403624	9403624	9403624	9403624	9403624	9403624	9403624	9403624	9403624	9403624	9403624	9403624	9403624	9403624	9403624	9403624	9403624	9403624	9403624	9403624	9403624	9403624	9403624	9403624	9403624	9403624	9403624	9403624	9403624	9403624	9403624	9403624	9403624	9403624	9403624	9403624	9403624	9403624	9403624	9403624	9403624	9403624	9403624	9403624	9403624	9403624	9403624	9403624
9503620	9503620	9503620	9503620	9503620	9503620	9503620	9503620	9503620	9503620	9503620	9503620	9503620	9503620	9503620	9503620	9503620	9503620	9503620	9503620	9503620	9503620	9503620	9503620	9503620	9503620	9503620	9503620	9503620	9503620	9503620	9503620	9503620	9503620	9503620	9503620	9503620	9503620	9503620	9503620	9503620	9503620	9503620	9503620	9503620	9503620	9503620	9503620	9503620	9503620
9603616	9603616	9603616	9603616	9603616	9603616	9603616	9603616	9603616	9603616	9603616	9603616	9603616	9603616	9603616	9603616	9603616	9603616	9603616	9603616	9603616	9603616	9603616	9603616	9603616	9603616	9603616	9603616	9603616	9603616	9603616	9603616	9603616	9603616	9603616	9603616	9603616	9603616	9603616	9603616	9603616	9603616	9603616	9603616	9603616	9603616	9603616	9603616	9603616	9603616
9703612	9703612	9703612	9703612	9703612	9703612	9703612	9703612	9703612	9703612	9703612	9703612	9703612	9703612	9703612	9703612	9703612	9703612	9703612	9703612	9703612	9703612	9703612	9703612	9703612	9703612	9703612	9703612	9703612	9703612	9703612	9703612	9703612	9703612	9703612	9703612	9703612	9703612	9703612	9703612	9703612	9703612	9703612	9703612	9703612	9703612	9703612	9703612	9703612	9703612
9803608	9803608	9803608	9803608	9803608	9803608	9803608	9803608	9803608	9803608	9803608	9803608	9803608	9803608	9803608	9803608	9803608	9803608	9803608	9803608	9803608	9803608	9803608	9803608	9803608	9803608	9803608	9803608	9803608	9803608	9803608	9803608	9803608	9803608	9803608	9803608	9803608	9803608	9803608	9803608	9803608	9803608	9803608	9803608	9803608	9803608	9803608	9803608	9803608	9803608
9903604	9903604	9903604	9903604	9903604	9903604	9903604	9903604	9903604	9903604	9903604	9903604	9903604	9903604	9903604	9903604	9903604	9903604	9903604	9903604	9903604	9903604	9903604	9903604	9903604	9903604	9903604	9903604	9903604	9903604	9903604	9903604	9903604	9903604	9903604	9903604	9903604	9903604	9903604	9903604	9903604	9903604	9903604	9903604	9903604	9903604	9903604	9903604	9903604	9903604
10003600	10003600	10003600	10003600	10003600	10003600	10003600	10003600	10003600	10003600	10003600	10003600	10003600	10003600	10003600	10003600	10003600	10003600	10003600	10003600	10003600	10003600	10003600	10003600	10003600	10003600	10003600	10003600	10003600	10003600	10003600	10003600	10003600	10003600	10003600	10003600	10003600	10003600	10003600	10003600	10003600	10003600	10003600	10003600	10003600	10003600	10003600	10003600	10003600	10003600
10103596	10103596	10103596	10103596	10103596	10103596	10103596	10103596	10103596	10103596	10103596	10103596	10103596	10103596	10103596	10103596	10103596	10103596	10103596	10103596	10103596	10103596	10103596	10103596	10103596	10103596	10103596	10103596	10103596	10103596	10103596	10103596	10103596	10103596	10103596	10103596	10103596	10103596	10103596	10103596	10103596	10103596	10103596	10103596	10103596	10103596	10103596	10103596	10103596	10103596
10203592	10203592	10203592	10203592	10203592	10203592	10203592	10203592	10203592	10203592	10203592	10203592	10203592	10203592	10203592	10203592	10203592	10203592	10203592	10203592	10203592	10203592	10203592	10203592	10203592	10203592	10203592	10203592	10203592	10203592	10203592	10203592	10203592	10203592	10203592	10203592	10203592	10203592	10203592	10203592	10203592	10203592	10203592	10203592	10203592	10203592	10203592	10203592	10203592	10203592
10303588	10303588	10303588	10303588	10303588	10303588	10303588	10303588	10303588	10303588	10303588	10303588	10303588	10303588	10303588	10303588	10303588	10303588	10303588	10303588	10303588	10303588	10303588	10303588	10303588	10303588	10303588	10303588	10303588	10303588	10303588	10303588	10303588	10303588	10303588	10303588	10303588	10303588	10303588	10303588	10303588	10303588	10303588	10303588	10303588	10303588	10303588	10303588	10303588	10303588
10403584	10403584	10403584	10403584	10403584	10403584	10403584	10403584	10403584	10403584	10403584	10403584	10403584	10403584	10403584	10403584	10403584	10403584	10403584	10403584	10403584	10403584	10403584	10403584	10403584	10403584	10403584	10403584	10403584	10403584	10403584	10403584	10403584	10403584	10403584	10403584	10403584	10403584	10403584	10403584	10403584	10403584	10403584	10403584	10403584	10403584	10403584	10403584	10403584	10403584
10503580	10503580	10503580	10503580	10503580	10503580	10503580	10503580	10503580	10503580	10503580	10503580	10503580	10503580	10503580	10503580	10503580	10503580	10503580	10503580	10503580	10503580	10503580	10503580	10503580	10503580	10503580	10503580	10503580	10503580	10503580	10503580	10503580	10503580	10503580	10503580	10503580	10503580	10503580	10503580	10503580	10503580	10503580	10503580	10503580	10503580	10503580	10503580	10503580	10503580
10603576	10603576	10603576	10603576	10603576	10603576	10603576	10603576	10603576	10603576	10603576	10603576	10603576	10603576	10603576	10603576	10603576	10603576	10603576	10603576	10603576	10603576	10603576	10603576	10603576	10603576	10603576	10603576	10603576	10603576	10603576	10603576	10603576	10603576	10603576	10603576	10603576	10603576	10603576	10603576	10603576	10603576	10603576	10603576	10603576	10603576	10603576	10603576	10603576	10603576
10703572	10703572	10703572	10703572	10703572	10703572	10703572	10703572	10703572	10703572	10703572	10703572	10703572	10703572	10703572	10703572	10703572	10703572	10703572	10703572	10703572	10703572	10703572	10703572	10703572	10703572	10703572	10703572	10703572	10703572	10703572	10703572	10703572	10703572	10703572	10703572	10703572	10703572	10703572	10703572	10703572	10703572	10703572	10703572	10703572	10703572	10703572	10703572	10703572	10703572
10803568	10803568	10803568	10803568	10803568	10803568	10803568	10803568	10803568	10803568	10803568	10803568	10803568	10803568	10803568	10803568	10803568	10803568	10803568	10803568	10803568	10803568	10803568	10803568	10803568	10803568	10803568	10803568	10803568	10803568	10803568	10803568	10803568	10803568	10803568	10803568	10803568	10803568	10803568	10803568	10803568	10803568	10803568	10803568	10803568	10803568	10803568	10803568	10803568	10803568
10903564	10903564	10903564	10903564	10903564	10903564	10903564	10903564	10903564	10903564	10903564	10903564	10903564	10903564	10903564	10903564	10903564	10903564	10903564	10903564	10903564	10903564	10903564	10903564	10903564	10903564	10903564	10903564	10903564	10903564	10903564	10903564	10903564	10903564	10903564	10903564	10903564	10903564	10903564	10903564	10903564	10903564	10903564	10903564	10903564	10903564	10903564	10903564	10903564	10903564
11003560	11003560	11003560	11003560	11003560	11003560	11003560	11003560	11003560	11003560	11003560	11003560	11003560	11003560	11003560	11003560	11003560	11003560	11003560	11003560	11003560	11003560	11003560	11003560	11003560	11003560	11003560	11003560	11003560	11003560	11003560	11003560	11003560	11003560	11003560	11003560	11003560	11003560	11003560	11003560	11003560	11003560	11003560	11003560	11003560	11003560	11003560	11003560	11003560	11003560
11103556	11103556	11103556	11103556	11103556	11103556	11103556	11103556	11103556	11103556	11103556	11103556	11103556	11103556	11103556	11103556	11103556	11103556	11103556	11103556	11103556	11103556	11103556	11103556	11103556	11103556	11103556	11103556	11103556	11103556	11103556	11103556	11103556	11103556	11103556	11103556	11103556	11103556	11103556	11103556	11103556	11103556	11103556	11103556	11103556	11103556	11103556	11103556	11103556	11103556
11203552	11203552	11203552	11203552	11203552	11203552	11203552	11203552	11203552	11203552	11203552	11203552	11203552	11203552	11203552	11203552	11203552	11203552	11203552	11203552	11203552	11203552	11203552	11203552	11203552	11203552	11203552	11203552	11203552	11203552	11203552	11203552	11203552	11203552	11203552	11203552	11203552	11203552	11203552	11203552	11203552	11203552	11203552	11203552	11203552	11203552	11203552	11203552	11203552	11203552
11303548	11303548	11303548	11303548	11303548	11303548	11303548	11303548	11303548	11303548	11303548	11303548	11303548	11303548	11303548	11303548	11303548	11303548	11303548	11303548	11303548	11303548	11303548	11303548	11303548	11303548	11303548	11303548	11303548	11303548	11303548	11303548	11303548	11303548	11303548	11303548	11303548	11303548	11303548	11303548	11303548	11303548	11303548	11303548	11303548	11303548	11303548	11303548	11303548	11303548
11403544	11403544	11403544	11403544	11403544	11403544	11403544	11403544	11403544	11403544	11403544	11403544	11403544	11403544	11403544	11403544	11403544	11403544	11403544	11403544	11403544	11403544	11403544	11403544	11403544	11403544	11403544	11403544	11403544	11403544	11403544	11403544	11403544	11403544	11403544	11403544	11403544	11403544	11403544	11403544	11403544	11403544	11403544	11403544	11403544	11403544	11403544	11403544	11403544	11403544
11503540	11503540	11503540	11503540	11503540	11503540	11503540	11503540	11503540	11503540	11503540	11503540	11503540	11503540	11503540	11503540	11503540	11503540	11503540	11503540	11503540	11503540	11503540	11503540	11503540	11503540	11503540	11503540	11503540	11503540	11503540	11503540	11503540	11503540	11503540	11503540	11503540	11503540	11503540	11503540	11503540	11503540	11503540	11503540	11503540	11503540	11503540	11503540	11503540	11503540
11603536	11603536	11603536	11603536	11603536	11603536	11603536	11603536	11603536	11603536	11603536	11603536	11603536	11603536	11603536	11603536	11603536	11603536	11603536	11603536	11603536	11603536	11603536	11603536	11603536	11603536	11603536	11603536	11603536	11603536	11603536	11603536	11603536	11603536	11603536	11603536	11603536	11603536	11603536	11603536	11603536	11603536	11603536	11603536	11603536	11603536	11603536	11603536	11603536	11603536
11703532	11703532	11703532	11703532	11703532	11703532	11703532	11703532	11703532	11703532	11703532	11703532	11703532	11703532	11703532	11703532	11703532	11703532	11703532	11703532	11703532	11703532	11703532	11703532	11703532	11703532	11703532	11703532	11703532	11703532	11703532	11703532	11703532	11703532	11703532	11703532	11703532	11703532	11703532	11703532	11703532	11703532	11703532	11703532	11703532	11703532	11703532	11703532	11703532	11703532
11803528	11803528	11803528	11803528	11803528	11803528	11803528	11803528	11803528	11803528	11803528	11803528	11803528	11803528	11803528	11803528	11803528	11803528	11803528	11803528	11803528	11803528	11803528	11803528	11803528	11803528	11803528	11803528	11803528	11803528	11803528	11803528	11803528	11803528	11803528	11803528	11803528	11803528	11803528	11803528	11803528	11803528	11803528	11803528	11803528	11803528	11803528	11803528	11803528	11803528
11903524	11903524	11903524	11903524	11903524	11903524	11903524	11903524	11903524	11903524	11903524	11903524	11903524	11903524	11903524	11903524	11903524	11903524	11903524	11903524	11903524	11903524	11903524	11903524	11903524	11903524	11903524	11903524	11903524	11903524	11903524	11903524	11903524	11903524	11903524	11903524	11903524	11903524	11903524	11903524	11903524	11903524	11903524	11903524	11903524	11903524	11903524	11903524	11903524	11903524
12003520	12003520	12003520	12003520	12003520	12003520	12003520	12003520	12003520	12003520	12003520	12003520	12003520	12003520	12003520	12003520	12003520	12003520	12003520	12003520	12003520	12003520	12003520	12003520	12003520	12003520	12003520	12003520	12003520	12003520	12003520	12003520	12003520	12003520	12003520	12003520	12003520	12003520	12003520	12003520	12003520	12003520	12003520	12003520	12003520	12003520	12003520	12003520	12003520	12003520
12103516	12103516	12103516	12103516	12103516	12103516	12103516	12103516	12103516	12103516	12103516	12103516	12103516	12103516	12103516	12103516	12103516	12103516	12103516	12103516	12103516	12103516	12103516	12103516	12103516	12103516	12103516	12103516	12103516	12103516	12103516	12103516	12103516	12103516	12103516	12103516	12103516	12103516	12103516	12103516	12103516	12103516	12103516	12103516	12103516	12103516	12103516	12103516	12103516	12103516
12203512	12203512	12203512	12203512	12203512	12203512	12203512	12203512	12203512	12203512	12203512	12203512	12203512	12203512	12203512	12203512	12203512	12203512	12203512	12203512	12203512	12203512	12203512	12203512	12203512	12203512	12203512	12203512	12203512	12203512	12203512	12203512	12203512	12203512	12203512	12203512	12203512	12203512	12203512	12203512	12203512	12203512	12203512	12203512	12203512	12203512	12203512	12203512	12203512	12203512
12303508	12303508	12303508	12303508	12303508	12303508	12303508	12303508	12303508	12303508	12303508	12303508	12303508	12303508	12303508	12303508	12303508	12303508	12303508	12303508	12303508	12303508	12303508	12303508	12303508	12303508	12303508	12303508	12303508	12303508	12303508	12303508	12303508	12303508	12303508	12303508	12303508	12303508	12303508	12303508	12303508	12303508	12303508	12303508	12303508	12303508	12303508	12303508	12303508	12303508
12403504	12403504	12403504	12403504	12403504	12403504	12403504	12403504	12403504	12403504	12403504	12403504	12403504	12403504	12403504	12403504	12403504	12403504	12403504	12403504	12403504	12403504	12403504	12403504	12403504	12403504	12403504	12403504	12403504	12403504	12403504	12403504	12403504	12403504	12403504	12403504	12403504	12403504	12403504	12403504	12403504	12403504	12403504	12403504	12403504	12403504	12403504	12403504	12403504	12403504
12503500	12503500	12503500	12503500	12503500	12503500	12503500	12503500	12503500	12503500	12503500	12503500	12503500	12503500	12503500	12503500	12503500	12503500	12503500	12503500	12503500	12503500	12503500	12503500	12503500	12503500	12503500	12503500	12503500	12503500	12503500	12503500	12503500	12503500	12503500	12503500	12503500	12503500	12503500	12503500	12503500	12503500	12503500	12503500	12503500	12503500	12503500	12503500	12503500	12503500
12603496	12603496	12603496	12603496	12603496	12603496	12603496	12603496	12603496	12603496	12603496	12603496	12603496	12603496	12603496	12603496	12603496	12603496	12603496	12603496	12603496	12603496	12603496	12603496	12603496	12603496	12603496	12603496	12603496	12603496	12603496	12603496	12603496	12603496	12603496	12603496	12603496	12603496	12603496	12603496	12603496	12603496	12603496	12603496	12603496	12603496	12603496	12603496	12603496	12603496
12703492	12703492	12703492	12703492	12703492	12703492	12703492	12703492	12703492	12703492	12703492	12703492	12703492	12703492	12703492	12703492	12703492	12703492	12703492	12703492	12703492	12703492	12703492	12703492	12703492	12703492	12703492	12703492	12703492	12703492	12703492	12703492	12703492	12703492	12703492	12703492	12703492	12703492	12703492	12703492	12703492	12703492	12703492	12703492	12703492	12703492	12703492	12703492	12703492	12703492
12803488	12803488	12803488	12803488	12803488	12803488	12803488	12803488	12803488	12803488	12803488	12803488	12803488	12803488	12803488	12803488	12803488	12803488	12803488	12803488	12803488	12803488	12803488	12803488	12803488	12803488	12803488	12803488	12803488	12803488	12803488	12803488	12803488	12803488	12803488	12803488	12803488	12803488	12803488	12803488	12803488	12803488	12803488	12803488	12803488	12803488	12803488	12803488	12803488	12803488
12903484	12903484	12903484	12903484	12903484	12903484	12903484	12903484	12903484	12903484	12903484	12903484	12903484	12903484	12903484	12903484	12903484	12903484	12903484	12903484	12903484	12903484	12903484	12903484	12903484	12903484	12903484	12903484	12903484	12903484	12903484	12903484	12903484	12903484	12903484	12903484	12903484	12903484	12903484	12903484	12903484	12903484	12903484	12903484	12903484	12903484	12903484	12903484	12903484	12903484
13003480	13003480	13003480	13003480	13003480	13003480	13003480	13003480	13003480	13003480	13003480	13003480	13003480	13003480	13003480	13003480	13003480	13003480	13003480	13003480	13003480	13003480	13003480	13003480	13003480	13003480	13003480	13003480	13003480	13003480	13003480	13003480	13003480	13003480	13003480	13003480	13003480	13003480	13003480	13003480	13003480	13003480	13003480	13003480	13003480	13003480	13003480	13003480	13003480	13003480
13103476	13103476	13103476	13103476	13103476	13103476	13103476	13103476	13103476	13103476	13103476	13103476	13103476	13103476	13103476	13103476	13103476	13103476	13103476	13103476	13103476	13103476	13103476	13103476	13103476	13103476	13103476	13103476	13103476	13103476	13103476	13103476	13103476	13103476	13103476	13103476	13103476	13103476	13103476	13103476	13103476	13103476	13103476	13103476	13103476	13103476	13103476	13103476	13103476	13103476
13203472	13203472	13203472	13203472	13203472	13203472	13203472	13203472	13203472	13203472	13203472	13203472	13203472	13203472	13203472	13203472	13203472	13203472	13203472	13203472	13203472	13203472	13203472	13203472	13203472	13203472	13203472	13203472	13203472	13203472	13203472	13203472	13203472	13203472	13203472	13203472	13203472	13203472	13203472	13203472	13203472	13203472	13203472	13203472	13203472	13203472	13203472	13203472	13203472	13203472
13303468	13303468	13303468	13303468	13303468	13303468	13303468	13303468	13303468	13303468	13303468	13303468	13303468	13303468	13303468	13303468	13303468	13303468	13303468	13303468	13303468	13303468	13303468	13303468	13303468	13303468	13303468	13303468	13303468	13303468	13303468	13303468	13303468	13303468	13303468	13303468	13303468	13303468	13303468	13303468	13303468	13303468	13303468	13303468	13303468	13303468	13303468	13303468	13303468	13303468
13403464	13403464	13403464	13403464	13403464	13403464	13403464	13403464	13403464	13403464	13403464	13403464	13403464	13403464	13403464	13403464	13403464	13403464	13403464	13403464	13403464	13403464	13403464	13403464	13403464	13403464	13403464	13403464	13403464	13403464	13403464	13403464	13403464	13403464	13403464	13403464	13403464	13403464	13403464	13403464	13403464	13403464	13403464	13403464	13403464	13403464	13403464	13403464	13403464	13403464
13503460	13503460	13503460	13503460	13503460	13503460	13503460	13503460	13503460	13503460	13503460	13503460	13503460	13503460	13503460	13503460	13503460	13503460	13503460	13503460	13503460	13503460	13503460	13503460	13503460	13503460	13503460	13503460	13503460	13503460	13503460	13503460	13503460	13503460	13503460	13503460	13503460	13503460	13503460	13503460	13503460	13503460	13503460	13503460	13503460	13503460	13503460	13503460	13503460	13503460
13603456	13603456	13603456	13603456	13603456	13603456	13603456	13603456	13603456	13603456	13603456	13603456	13603456	13603456	13603456	13603456	13603456	13603456	13603456	13603456	13603456	13603456	13603456	13603456	13603456	13603456	13603456	13603456	13603456	13603456	13603456	13603456	13603456	13603456	13603456	13603456	13603456	13603456	13603456	13603456	13603456	13603456	13603456	13603456	13603456	13603456	13603456	13603456	13603456	13603456
13703452	13703452	13703452	13703452	13703452	13703452	13703452	13703452	13703452	13703452	13703452	13703452	13703452	13703452	13703452	13703452	13703452	13703452	13703452	13703452	13703452	13703452	13703452	13703452	13703452	13703452	13703452	13703452	13703452	13703452	13703452	13703452	13703452	13703452	13703452	13703452	13703452	13703452	13703452	13703452	13703452	13703452	13703452	13703452	13703452	13703452	13703452	13703452	13703452	13703452
13803448	13803448	13803448	13803448	13803448	13803448	13803448	13803448	13803448	13803448	13803448	13803448	13803448	13803448	13803448	13803448	13803448	13803448	13803448	13803448	13803448	13803448	13803448	13803448	13803448	13803448	13803448	13803448	13803448	13803448	13803448	13803448	13803448	13803448	13803448	13803448	13803448	13803448	13803448	13803448	13803448	13803448	13803448	13803448	13803448	13803448	13803448	13803448	13803448	13803448
13903444	13903444	13903444	13903444	13903444	13903444	13903444	13903444	13903444	13903444	13903444	13903444	13903444	13903444	13903444	13903444	13903444	13903444	13903444	13903444	13903444	13903444	13903444	13903444	13903444	13903444	13903444	13903444	13903444	13903444	13903444	13903444	13903444	13903444	13903444	13903444	13903444	13903444	13903444	13903444	13903444	13903444	13903444	13903444	13903444	13903444	13903444	13903444	13903444	13903444
14003440	14003440	14003440	14003440	14003440	14003440	14003440	14003440	14003440	14003440	14003440	14003440	14003440	14003440	14003440	14003440	14003440	14003440	14003440	14003440	14003440	14003440	14003440	14003440	14003440	14003440	14003440	14003440	14003440	14003440	14003440	14003440	14003440	14003440	14003440	14003440	14003440	14003440	14003440	14003440	14003440	14003440	14003440	14003440	14003440	14003440	14003440	14003440	14003440	14003440
14103436	14103436	14103436	14103436	14103436	14103436	14103436	14103436	14103436	14103436	14103436	14103436	14103436	14103436	14103436	14103436	14103436	14103436	14103436	14103436	14103436	14103436	14103436	14103436	14103436	14103436	14103436	14103436	14103436	14103436	14103436	14103436	14103436	14103436	14103436	14103436	14103436	14103436	14103436	14103436	14103436	14103436	14103436	14103436	14103436	14103436	14103436	14103436	14103436	14103436
14203432	14203432	14203432	14203432	14203432	14203432	14203432	14203432	14203432	14203432	14203432	14203432	14203432	14203432	14203432	14203432	14203432	14203432	14203432	14203432	14203432	14203432	14203432	14203432	14203432	14203432	14203432	14203432	14203432	14203432	14203432	14203432	14203432	14203432	14203432	14203432	14203432	14203432	14203432	14203432	14203432	14203432	14203432	14203432	14203432	14203432	14203432	14203432	14203432	14203432
14303428	14303428	14303428	14303428	14303428	14303428	14303428	14303428	14303428	14303428	14303428	14303428	14303428	14303428	14303428	14303428	14303428	14303428	14303428	14303428	14303428	14303428	14303428	14303428	14303428	14303428	14303428	14303428	14303428	14303428	14303428	14303428	14303428	14303428	14303428	14303428	14303428	14303428	14303428	14303428	14303428	14303428	14303428	14303428	14303428	14303428	14303428	14303428	14303428	14303428
14403424	14403424	14403424	14403424	14403424	14403424	14403424	14403424	14403424	14403424	14403424	14403424	14403424	14403424	14403424	14403424	14403424	14403424	14403424	14403424	14403424	14403424	14403424	14403424	14403424	14403424	14403424	14403424	14403424	14403424	14403424	14403424	14403424	14403424	14403424	14403424	14403424	14403424	14403424	14403424	14403424	14403424	14403424	14403424	14403424	14403424	14403424	14403424	14403424	14403424
14503420	14503420	14503420	14503420	14503420	14503420	14503420	14503420	14503420	14503420	14503420	14503420	14503420	14503420	14503420	14503420	14503420	14503420	14503420	14503420	14503420	14503420	14503420	14503420	14503420	14503420	14503420	14503420	14503420	14503420	14503420	14503420	14503420	14503420	14503420	14503420	14503420	14503420	14503420	14503420	14503420	14503420	14503420	14503420	14503420	14503420	14503420	14503420	14503420	14503420
14603416	14603416	14603416	14603416	14603416	14603416	14603416	14603416	14603416	14603416	14603416	14603416	14603416	14603416	14603416	14603416	14603416	14603416	14603416	14603416	14603416	14603416	14603416	14603416	14603416	14603416	14603416	14603416	14603416	14603416	14603416	14603416	14603416	14603416	14603416	14603416	14603416	14603416	14603416	14603416	14603416	14603416	14603416	14603416	14603416	14603416	14603416	14603416	14603416	14603416
14703412	14703412	14703412	14703412	14703412	14703412	14703412	14703412	14703412	14703412	14703412	14703412	14703412	14703412	14703412	14703412	14703412	14703412	14703412	14703412	14703412	14703412	14703412	14703412	14703412	14703412	14703412	14703412	14703412	14703412	14703412	14703412	14703412	14703412	14703412	14703412	14703412	14703412	14703412	14703412	14703412	14703412	14703412	14703412	14703412	14703412	14703412	14703412	14703412	14703412
14803408	14803408	14803408	14803408	14803408	14803408	14803408	14803408	14803408	14803408	14803408	14803408	14803408	14803408	14803408	14803408	14803408	14803408	14803408	14803408	14803408	14803408	14803408	14803408	14803408	14803408	14803408	14803408	14803408	14803408	14803408	14803408	14803408	14803408	14803408	14803408	14803408	14803408	14803408	14803408	14803408	14803408	14803408	14803408	14803408	14803408	14803408	14803408	14803408	14803408
14903404	14903404	14903404	14903404	14903404	14903404	14903404	14903404	14903404	14903404	14903404	14903404	14903404	14903404	14903404	14903404	14903404	14903404	14903404	14903404	14903404	14903404	14903404	14903404	14903404	14903404	14903404	14903404	14903404	14903404	14903404	14903404	14903404	14903404	14903404	14903404	14903404	14903404	14903404	14903404	14903404	14903404	14903404	14903404	14903404	14903404	14903404	14903404	14903404	14903404
15003400	15003400	15003400	15003400	15003400	15003400	15003400	15003400	15003400	15003400	15003400	15003400	15003400	15003400	15003400	15003400	15003400	15003400	15003400	15003400	15003400	15003400	15003400	15003400	15003400	15003400	15003400	15003400	15003400	15003400	15003400	15003400	15003400	15003400	15003400	15003400	15003400	15003400	15003400	15003400	15003400	15003400	15003400	15003400	15003400	15003400	15003400	15003400	15003400	15003400
15103396	15103396	15103396	15103396	15103396	15103396	15103396	15103396	15103396	15103396	15103396	15103396	15103396	15103396	15103396	15103396	15103396	15103396	15103396	15103396	15103396	15103396	15103396	15103396	15103396	15103396	15103396	15103396	15103396	15103396	15103396	15103396	15103396	15103396	15103396	15103396	15103396	15103396	15103396	15103396	15103396	15103396	15103396	15103396	15103396	15103396	15103396	15103396	15103396	15103396
15203392	15203392	15203392	15203392	15203392	15203392	15203392	15203392	15203392	15203392	15203392	15203392	15203392	15203392	15203392	15203392	15203392	15203392	15203392	15203392	15203392	15203392	15203392	15203392	15203392	15203392	15203392	15203392	15203392	15203392	15203392	15203392	15203392	15203392	15203392	15203392	15203392	15203392	15203392	15203392	15203392	15203392	15203392	15203392	15203392	15203392	15203392	15203392	15203392	15203392
15303388	15303388	15303388	15303388	15303388	15303388	15303388	15303388	15303388	15303388	15303388	15303388	15303388	15303388	15303388	15303388	15303388	15303388	15303388	15303388	15303388	15303388	15303388	15303388	15303388	15303388	15303388	15303388	15303388	15303388	15303388	15303388	15303388	15303388	15303388	15303388	15303388	15303388	15303388	15303388	15303388	15303388	15303388	15303388	15303388	15303388	15303388	15303388	15303388	15303388
15403384	15403384	15403384	15403384	15403384	15403384	15403384	15403384	15403384	15403384	15403384	15403384	15403384	15403384	15403384	15403384	15403384	15403384	15403384	15403384	15403384	15403384	15403384	15403384	15403384	15403384	15403384	15403384	15403384	15403384	15403384	15403384	15403384	15403384	15403384	15403384	15403384	15403384	15403384	15403384	15403384	15403384	15403384	15403384	15403384	15403384	15403384	15403384	15403384	15403384
15503380	15503380	15503380	15503380	15503380	15503380	15503380	15503380	15503380	15503380	15503380	15503380	15503380	15503380	15503380	15503380	15503380	15503380	15503380	15503380	15503380	15503380	15503380	15503380	15503380	15503380	15503380	15503380	15503380	15503380	15503380	15503380	15503380	15503380	15503380	15503380	15503380	15503380	15503380	15503380	15503380	15503380	15503380	15503380	15503380	15503380	15503380	15503380	15503380	15503380
15603376	15603376	15603376	15603376	15603376	15603376	15603376	15603376	15603376	15603376	15603376	15603376	15603376	15603376	15603376	15603376	15603376	15603376	15603376	15603376	15603376	15603376	15603376	15603376	15603376	15603376	15603376	15603376	15603376	15603376	15603376	15603376	15603376	15603376	15603376	15603376	15603376	15603376	15603376	15603376	15603376	15603376	15603376	15603376	15603376	15603376	15603376	15603376	15603376	15603376
15703372	15703372	15703372	15703372	15703372	15703372	15703372	15703372	15703372	15703372	15703372	15703372	15703372	15703372	15703372	15703372	15703372	15703372	15703372	15703372	15703372	15703372	15703372	15703372	15703372	15703372	15703372	15703372	15703372	15703372	15703372	15703372	15703372	15703372	15703372	15703372	15703372	15703372	15703372	15703372	15703372	15703372	15703372	15703372	15703372	15703372	15703372	15703372	15703372	15703372
15803368	15803368	15803368	15803368	15803368	15803368	15803368	15803368	15803368	15803368	15803368	15803368	15803368	15803368	15803368	15803368	15803368	15803368	15803368	15803368	15803368	15803368	15803368	15803368	15803368	15803368	15803368	15803368	15803368	15803368	15803368	15803368	15803368	15803368	15803368	15803368	15803368	15803368	15803368	15803368	15803368	15803368	15803368	15803368	15803368	15803368	15803368	15803368	15803368	15803368
15903364	15903364	15903364	15903364	15903364	15903364	15903364	15903364	15903364	15903364	15903364	15903364	15903364	15903364	15903364	15903364	15903364	15903364	15903364	15903364	15903364	15903364	15903364	15903364	15903364	15903364	15903364	15903364	15903364	15903364	15903364	15903364	15903364	15903364	15903364	15903364	15903364	15903364	15903364	15903364	15903364	15903364	15903364	15903364	15903364	15903364	15903364	15903364	15903364	15903364
16003360	16003360	16003360	16003360	16003360	16003360	16003360	16003360	16003360	16003360	16003360	16003360	16003360	16003360	16003360	16003360	16003360	16003360	16003360	16003360	16003360	16003360	16003360	16003360	16003360	16003360	16003360	16003360	16003360	16003360	16003360	16003360	16003360	16003360	16003360	16003360	16003360	16003360	16003360	16003360	16003360	16003360	16003360	16003360	16003360	16003360	16003360	16003360	16003360	16003360
16103356	16103356	16103356	16103356	16103356	16103356	16103356	16103356	16103356	16103356	16103356	16103356	16103356	16103356	16103356	16103356	16103356	16103356	16103356	16103356	16103356	16103356	16103356	16103356	16103356	16103356	16103356	16103356	16103356	16103356	16103356	16103356	16103356	16103356	16103356	16103356	16103356	16103356	16103356	16103356	16103356	16103356	16103356	16103356	16103356	16103356	16103356	16103356	16103356	16103356
16203352	16203352	16203352	16203352	16203352	16203352	16203352	16203352	16203352	16203352	16203352	16203352	16203352	16203352	16203352	16203352	16203352	16203352	16203352	16203352	16203352	16203352	16203352	16203352	16203352	16203352	16203352	16203352	16203352	16203352	16203352	16203352	16203352	16203352	16203352	16203352	16203352	16203352	16203352	16203352	16203352	16203352	16203352	16203352	16203352	16203352	16203352	16203352	16203352	16203352
16303348	16303348	16303348	16303348	16303348	16303348	16303348	16303348	16303348	16303348	16303348	16303348	16303348	16303348	16303348	16303348	16303348	16303348	16303348	16303348	16303348	16303348	16303348	16303348	16303348	16303348	16303348	16303348	16303348	16303348	16303348	16303348	16303348	16303348	16303348	16303348	16303348	16303348	16303348	16303348	16303348	16303348	16303348	16303348	16303348	16303348	16303348	16303348	16303348	16303348
16403344	16403344	16403344	16403344	16403344	16403344	16403344	16403344	16403344	16403344	16403344	16403344	16403344	16403344	16403344	16403344	16403344	16403344	16403344	16403344	16403344	16403344	16403344	16403344	16403344	16403344	16403344	16403344	16403344	16403344	16403344	16403344	16403344	16403344	16403344	16403344	16403344	16403344	16403344	16403344	16403344	16403344	16403344	16403344	16403344	16403344	16403344	16403344	16403344	16403344
16503340	16503340	16503340	16503340	16503340	16503340	16503340	16503340	16503340	16503340	16503340	16503340	16503340	16503340	16503340	16503340	16503340	16503340	16503340	16503340	16503340	16503340	16503340	16503340	16503340	16503340	16503340	16503340	16503340	16503340	16503340	16503340	16503340	16503340	16503340	16503340	16503340	16503340	16503340	16503340	16503340	16503340	16503340	16503340	16503340	16503340	16503340	16503340	16503340	16503340
16603336	16603336	16603336	16603336	16603336	16603336	16603336	16603336	16603336	16603336	16603336	16603336	16603336	16603336	16603336	16603336	16603336	16603336	16603336	16603336	16603336	16603336	16603336	16603336	16603336	16603336	16603336	16603336	16603336	16603336	16603336	16603336	16603336	16603336	16603336	16603336	16603336	16603336	16603336	16603336	16603336	16603336	16603336	16603336	16603336	16603336	16603336	16603336	16603336	16603336
16703332	16703332	16703332	16703332	16703332	16703332	16703332	16703332	16703332	16703332	16703332	16703332	16703332	16703332	16703332	16703332	16703332	16703332	16703332	16703332	16703332	16703332	16703332	16703332	16703332	16703332	16703332	16703332	16703332	16703332	16703332	16703332	16703332	16703332	16703332	16703332	16703332	16703332	16703332	16703332	16703332	16703332	16703332	16703332	16703332	16703332	16703332	16703332	16703332	16703332
16803328	16803328	16803328	16803328	16803328	16803328	16803328	16803328	16803328	16803328	16803328	16803328	16803328	16803328	16803328	16803328	16803328	16803328	16803328	16803328	16803328	16803328	16803328	16803328	16803328	16803328	16803328	16803328	16803328	16803328	16803328	16803328	16803328	16803328	16803328	16803328	16803328	16803328	16803328	16803328	16803328	16803328	16803328	16803328	16803328	16803328	16803328	16803328	16803328	16803328
16903324	16903324	16903324	16903324	16903324	16903324	16903324	16903324	16903324	16903324	16903324	16903324	16903324	16903324	16903324	16903324	16903324	16903324	16903324	16903324	16903324	16903324	16903324	16903324	16903324	16903324	16903324	16903324	16903324	16903324	16903324	16903324	16903324	16903324	16903324	16903324	16903324	16903324	16903324	16903324	16903324	16903324	16903324	16903324	16903324	16903324	16903324	16903324	16903324	16903324
17003320	17003320	17003320	17003320	17003320	17003320	17003320	17003320	17003320	17003320	17003320	17003320	17003320	17003320	17003320	17003320	17003320	17003320	17003320	17003320	17003320	17003320	17003320	17003320	17003320	17003320	17003320	17003320	17003320	17003320	17003320	17003320	17003320	17003320	17003320	17003320	17003320	17003320	17003320	17003320	17003320	17003320	17003320	17003320	17003320	17003320	17003320	17003320	17003320	17003320
17103316	17103316	17103316	17103316	17103316	17103316	17103316	17103316	17103316	17103316	17103316	17103316	17103316	17103316	17103316	17103316	17103316	17103316	17103316	17103316	17103316	17103316	17103316	17103316	17103316	17103316	17103316	17103316	17103316	17103316	17103316	17103316	17103316	17103316	17103316	17103316	17103316	17103316	17103316	17103316	17103316	17103316	17103316	17103316	17103316	17103316	17103316	17103316	17103316	17103316
17203312	17203312	17203312	17203312	17203312	17203312	17203312	17203312	17203312	17203312	17203312	17203312	17203312	17203312	17203312	17203312	17203312	17203312	17203312	17203312	17203312	17203312	17203312	17203312	17203312	17203312	17203312	17203312	17203312	17203312	17203312	17203312	17203312	17203312	17203312	17203312	17203312	17203312	17203312	17203312	17203312	17203312	17203312	17203312	17203312	17203312	17203312	17203312	17203312	17203312
17303308	17303308	17303308	17303308	17303308	17303308	17303308	17303308	17303308	17303308	17303308	17303308	17303308	17303308	17303308	17303308	17303308	17303308	17303308	17303308	17303308	17303308	17303308	17303308	17303308	17303308	17303308	17303308	17303308	17303308	17303308	17303308	17303308	17303308	17303308	17303308	17303308	17303308	17303308	17303308	17303308	17303308	17303308	17303308	17303308	17303308	17303308	17303308	17303308	17303308
17403304	17403304	17403304	17403304	17403304	17403304	17403304	17403304	17403304	17403304	17403304	17403304	17403304	17403304	17403304	17403304	17403304	17403304	17403304	17403304	17403304	17403304	17403304	17403304	17403304	17403304	17403304	17403304	17403304	17403304	17403304	17403304	17403304	17403304	17403304	17403304	17403304	17403304	17403304	17403304	17403304	17403304	17403304	17403304	17403304	17403304	17403304	17403304	17403304	17403304
17503300	17503300	17503300	17503300	17503300	17503300	17503300	17503300	17503300	17503300	17503300	17503300	17503300	17503300	17503300	17503300	17503300	17503300	17503300	17503300	17503300	17503300	17503300	17503300	17503300	17503300	17503300	17503300	17503300	17503300	17503300	17503300	17503300	17503300	17503300	17503300	17503300	17503300	17503300	17503300	17503300	17503300	17503300	17503300	17503300	17503300	17503300	17503300	17503300	17503300
17603296	17603296	17603296	17603296	17603296	17603296	17603296	17603296	17603296	17603296	17603296	17603296	17603296	17603296	17603296	17603296	17603296	17603296	17603296	17603296	17603296	17603296	17603296	17603296	17603296	17603296	17603296	17603296	17603296	17603296	17603296	17603296	17603296	17603296	17603296	17603296	17603296	17603296	17603296	17603296	17603296	17603296	17603296	17603296	17603296	17603296	17603296	17603296	17603296	17603296
17703292	17703292	17703292	17703292	17703292	17703292	17703292	17703292	17703292	17703292	17703292	17703292	17703292	17703292	17703292	17703292	17703292	17703292	17703292	17703292	17703292	17703292	17703292	17703292	17703292	17703292	17703292	17703292	17703292	17703292	17703292	17703292	17703292	17703292	17703292	17703292	17703292	17703292	17703292	17703292	17703292	17703292	17703292	17703292	17703292	17703292	17703292	17703292	17703292	17703292
17803288	17803288	17803288	17803288	17803288	17803288	17803288	17803288	17803288	17803288	17803288	17803288	17803288	17803288	17803288	17803288	17803288	17803288	17803288	17803288	17803288	17803288	17803288	17803288	17803288	17803288	17803288	17803288	17803288	17803288	17803288	17803288	17803288	17803288	17803288	17803288	17803288	17803288	17803288	17803288	17803288	17803288	17803288	17803288	17803288	17803288	17803288	17803288	17803288	17803288
17903284	17903284	17903284	17903284	17903284	17903284	17903284	17903284	17903284	17903284	17903284	17903284	17903284	17903284	17903284	17903284	17903284	17903284	17903284	17903284	17903284	17903284	17903284	17903284	17903284	17903284	17903284	17903284	17903284	17903284	17903284	17903284	17903284	17903284	17903284	17903284	17903284	17903284	17903284	17903284	17903284	17903284	17903284	17903284	17903284	17903284	17903284	17903284	17903284	17903284
18003280	18003280	18003280	18003280	18003280	18003280	18003280	18003280	18003280	18003280	18003280	18003280	18003280	18003280	18003280	18003280	18003280	18003280	18003280	18003280	18003280	18003280	18003280	18003280	18003280	18003280	18003280	18003280	18003280	18003280	18003280	18003280	18003280	18003280	18003280	18003280	18003280	18003280	18003280	18003280	18003280	18003280	18003280	18003280	18003280	18003280	18003280	18003280	18003280	18003280
18103276	18103276	18103276	18103276	18103276	18103276	18103276	18103276	18103276	18103276	18103276	18103276	18103276	18103276	18103276	18103276	18103276	18103276	18103276	18103276	18103276	18103276	18103276	18103276	18103276	18103276	18103276	18103276	18103276	18103276	18103276	18103276	18103276	18103276	18103276	18103276	18103276	18103276	18103276	18103276	18103276	18103276	18103276	18103276	18103276	18103276	18103276	18103276	18103276	18103276
18203272	18203272	18203272	18203272	18203272	18203272	18203272	18203272	18203272	18203272	18203272	18203272	18203272	18203272	18203272	18203272	18203272	18203272	18203272	18203272	18203272	18203272	18203272	18203272	18203272	18203272	18203272	18203272	18203272	18203272	18203272	18203272	18203272	18203272	18203272	18203272	18203272	18203272	18203272	18203272	18203272	18203272	18203272	18203272	18203272	18203272	18203272	18203272	18203272	18203272
18303268	18303268	18303268	18303268	18303268	18303268	18303268	18303268	18303268	18303268	18303268	18303268	18303268	18303268	18303268	18303268	18303268	18303268	18303268	18303268	18303268	18303268	18303268	18303268	18303268	18303268	18303268	18303268	18303268	18303268	18303268	18303268	18303268	18303268	18303268	18303268	18303268	18303268	18303268	18303268	18303268	18303268	18303268	18303268	18303268	18303268	18303268	18303268	18303268	18303268
18403264	18403264	18403264	18403264	18403264	18403264	18403264	18403264	18403264	18403264	18403264	18403264	18403264	18403264	18403264	18403264	18403264	18403264	18403264	18403264	18403264	18403264	18403264	18403264	18403264	18403264	18403264	18403264	18403264	18403264	18403264	18403264	18403264	18403264	18403264	18403264	18403264	18403264	18403264	18403264	18403264	18403264	18403264	18403264	18403264	18403264	18403264	18403264	18403264	18403264
18503260	18503260	18503260	18503260	18503260	18503260	18503260	18503260	18503260	18503260	18503260	18503260	18503260	18503260	18503260	18503260	18503260	18503260	18503260	18503260	18503260	18503260	18503260	18503260	18503260	18503260	18503260	18503260	18503260	18503260	18503260	18503260	18503260	18503260	18503260	18503260	18503260	18503260	18503260	18503260	18503260	18503260	18503260	18503260	18503260	18503260	18503260	18503260	18503260	18503260
18603256	18603256	18603256	18603256	18603256	18603256	18603256	18603256	18603256	18603256	18603256	18603256	18603256	18603256	18603256	18603256	18603256	18603256	18603256	18603256	18603256	18603256	18603256	18603256	18603256	18603256	18603256	18603256	18603256	18603256	18603256	18603256	18603256	18603256	18603256	18603256	18603256	18603256	18603256	18603256	18603256	18603256	18603256	18603256	18603256	18603256	18603256	18603256	18603256	18603256
18703252	18703252	18703252	18703252	18703252	18703252	18703252	18703252	18703252	18703252	18703252	18703252	18703252	18703252	18703252	18703252	18703252	18703252	18703252	18703252	18703252	18703252	18703252	18703252	18703252	18703252	18703252	18703252	18703252	18703252	18703252	18703252	18703252	18703252	18703252	18703252	18703252	18703252	18703252	18703252	18703252	18703252	18703252	18703252	18703252	18703252	18703252	18703252	18703252	18703252
18803248	18803248	18803248	18803248	18803248	18803248	18803248	18803248	18803248	18803248	18803248	18803248	18803248	18803248	18803248	18803248	18803248	18803248	18803248	18803248	18803248	18803248	18803248	18803248	18803248	18803248	18803248	18803248	18803248	18803248	18803248	18803248	18803248	18803248	18803248	18803248	18803248	18803248	18803248	18803248	18803248	18803248	18803248	18803248	18803248	18803248	18803248	18803248	18803248	18803248
18903244	18903244	18903244	18903244	18903244	18903244	18903244	18903244	18903244	18903244	18903244	18903244	18903244	18903244	18903244	18903244	18903244	18903244	18903244	18903244	18903244	18903244	18903244	18903244	18903244	18903244	18903244	18903244	18903244	18903244	18903244	18903244	18903244	18903244	18903244	18903244	18903244	18903244	18903244	18903244	18903244	18903244	18903244	18903244	18903244	18903244	18903244	18903244	18903244	18903244
19003240	19003240	19003240	19003240	19003240	19003240	19003240	19003240	19003240	19003240	19003240	19003240	19003240	19003240	19003240	19003240	19003240	19003240	19003240	19003240	19003240	19003240	19003240	19003240	19003240	19003240	19003240	19003240	19003240	19003240	19003240	19003240	19003240	19003240	19003240	19003240	19003240	19003240	19003240	19003240	19003240	19003240	19003240	19003240	19003240	19003240	19003240	19003240	19003240	19003240
19103236	19103236	19103236	19103236	19103236	19103236	19103236	19103236	19103236	19103236	19103236	19103236	19103236	19103236	19103236	19103236	19103236	19103236	19103236	19103236	19103236	19103236	19103236	19103236	19103236	19103236	19103236	19103236	19103236	19103236	19103236	19103236	19103236	19103236	19103236	19103236	19103236	19103236	19103236	19103236	19103236	19103236	19103236	19103236	19103236	19103236	19103236	19103236	19103236	19103236
19203232	19203232	19203232	19203232	19203232	19203232	19203232	19203232	19203232	19203232	19203232	19203232	19203232	19203232	19203232	19203232	19203232	19203232	19203232	19203232	19203232	19203232	19203232	19203232	19203232	19203232	19203232	19203232	19203232	19203232	19203232	19203232	19203232	19203232	19203232	19203232	19203232	19203232	19203232	19203232	19203232	19203232	19203232	19203232	19203232	19203232	19203232	19203232	19203232	19203232
19303228	19303228	19303228	19303228	19303228	19303228	19303228	19303228	19303228	19303228	19303228	19303228	19303228	19303228	19303228	19303228	19303228	19303228	19303228	19303228	19303228	19303228	19303228	19303228	19303228	19303228	19303228	19303228	19303228	19303228	19303228	19303228	19303228	19303228	19303228	19303228	19303228	19303228	19303228	19303228	19303228	19303228	19303228	19303228	19303228	19303228	19303228	19303228	19303228	19303228
19403224	19403224	19403224	19403224	19403224	19403224	19403224	19403224	19403224	19403224	19403224	19403224	19403224	19403224	19403224	19403224	19403224	19403224	19403224	19403224	19403224	19403224	19403224	19403224	19403224	19403224	19403224	19403224	19403224	19403224	19403224	19403224	19403224	19403224	19403224	19403224	19403224	19403224	19403224	19403224	19403224	19403224	19403224	19403224	19403224	19403224	19403224	19403224	19403224	19403224
19503220	19503220	19503220	19503220	19503220	19503220	19503220	19503220	19503220	19503220	19503220	19503220	19503220	19503220	19503220	19503220	19503220	19503220	19503220	19503220	19503220	19503220	19503220	19503220	19503220	19503220	19503220	19503220	19503220	19503220	19503220	19503220	19503220	19503220	19503220	19503220	19503220	19503220	19503220	19503220	19503220	19503220	19503220	19503220	19503220	19503220	19503220	19503220	19503220	19503220
19603216	19603216	19603216	19603216	19603216	19603216	19603216	19603216	19603216	19603216	19603216	19603216	19603216	19603216	19603216	19603216	19603216	19603216	19603216	19603216	19603216	19603216	19603216	19603216	19603216	19603216	19603216	19603216	19603216	19603216	19603216	19603216	19603216	19603216	19603216	19603216	19603216	19603216	19603216	19603216	19603216	19603216	19603216	19603216	19603216	19603216	19603216	19603216	19603216	19603216
19703212	19703212	19703212	19703212	19703212	19703212	19703212	19703212	19703212	19703212	19703212	19703212	19703212	19703212	19703212	19703212	19703212	19703212	19703212	19703212	19703212	19703212	19703212	19703212	19703212	19703212	19703212	19703212	19703212	19703212	19703212	19703212	19703212	19703212	19703212	19703212	19703212	19703212	19703212	19703212	19703212	19703212	19703212	19703212	19703212	19703212	19703212	19703212	19703212	19703212
19803208	19803208	19803208	19803208	19803208	19803208	19803208	19803208	19803208	19803208	19803208	19803208	19803208	19803208	19803208	19803208	19803208	19803208	19803208	19803208	19803208	19803208	19803208	19803208	19803208	19803208	19803208	19803208	19803208	19803208	19803208	19803208	19803208	19803208	19803208	19803208	19803208	19803208	19803208	19803208	19803208	19803208	19803208	19803208	19803208	19803208	19803208	19803208	19803208	19803208
19903204	19903204	19903204	19903204	19903204	19903204	19903204	19903204	19903204	19903204	19903204	19903204	19903204	19903204	19903204	19903204	19903204	19903204	19903204	19903204	19903204	19903204	19903204	19903204	19903204	19903204	19903204	19903204	19903204	19903204	19903204	19903204	19903204	19903204	19903204	19903204	19903204	19903204	19903204	19903204	19903204	19903204	19903204	19903204	19903204	19903204	19903204	19903204	19903204	19903204
20003200	20003200	20003200	20003200	20003200	20003200	20003200	20003200	20003200	20003200	20003200	20003200	20003200	20003200	20003200	20003200	20003200	20003200	20003200	20003200	20003200	20003200	20003200	20003200	20003200	20003200	20003200	20003200	20003200	20003200	20003200	20003200	20003200	20003200	20003200	20003200	20003200	20003200	20003200	20003200	20003200	20003200	20003200	20003200	20003200	20003200	20003200	20003200	20003200	20003200
20103196	20103196	20103196	20103196	20103196	20103196	20103196	20103196	20103196	20103196	20103196	20103196	20103196	20103196	20103196	20103196	20103196	20103196	20103196	20103196	20103196	20103196	20103196	20103196	20103196	20103196	20103196	20103196	20103196	20103196	20103196	20103196	20103196	20103196	20103196	20103196	20103196	20103196	20103196	20103196	20103196	20103196	20103196	20103196	20103196	20103196	20103196	20103196	20103196	20103196
20203192	20203192	20203192	20203192	20203192	20203192	20203192	20203192	20203192	20203192	20203192	20203192	20203192	20203192	20203192	20203192	20203192	20203192	20203192	20203192	20203192	20203192	20203192	20203192	20203192	20203192	20203192	20203192	20203192	20203192	20203192	20203192	20203192	20203192	20203192	20203192	20203192	20203192	20203192	20203192	20203192	20203192	20203192	20203192	20203192	20203192	20203192	20203192	20203192	20203192
20303188	20303188	20303188	20303188	20303188	20303188	20303188	20303188	20303188	20303188	20303188	20303188	20303188	20303188	20303188	20303188	20303188	20303188	20303188	20303188	20303188	20303188	20303188	20303188	20303188	20303188	20303188	20303188	20303188	20303188	20303188	20303188	20303188	20303188	20303188	20303188	20303188	20303188	20303188	20303188	20303188	20303188	20303188	20303188	20303188	20303188	20303188	20303188	20303188	20303188
20403184	20403184	20403184	20403184	20403184	20403184	20403184	20403184	20403184	20403184	20403184	20403184	20403184	20403184	20403184	20403184	20403184	20403184	20403184	20403184	20403184	20403184	20403184	20403184	20403184	20403184	20403184	20403184	20403184	20403184	20403184	20403184	20403184	20403184	20403184	20403184	20403184	20403184	20403184	20403184	20403184	20403184	20403184	20403184	20403184	20403184	20403184	20403184	20403184	20403184
20503180	20503180	20503180	20503180	20503180	20503180	20503180	20503180	20503180	20503180	20503180	20503180	20503180	20503180	20503180	20503180	20503180	20503180	20503180	20503180	20503180	20503180	20503180	20503180	20503180	20503180	20503180	20503180	20503180	20503180	20503180	20503180	20503180	20503180	20503180	20503180	20503180	20503180	20503180	20503180	20503180	20503180	20503180	20503180	20503180	20503180	20503180	20503180	20503180	20503180
20603176	20603176	20603176	20603176	20603176	20603176	20603176	20603176	20603176	20603176	20603176	20603176	20603176	20603176	20603176	20603176	20603176	20603176	20603176	20603176	20603176	20603176	20603176	20603176	20603176	20603176	20603176	20603176	20603176	20603176	20603176	20603176	20603176	20603176	20603176	20603176	20603176	20603176	20603176	20603176	20603176	20603176	20603176	20603176	20603176	20603176	20603176	20603176	20603176	20603176
20703172	20703172	20703172	20703172	20703172	20703172	20703172	20703172	20703172	20703172	20703172	20703172	20703172	20703172	20703172	20703172	20703172	20703172	20703172	20703172	20703172	20703172	20703172	20703172	20703172	20703172	20703172	20703172	20703172	20703172	20703172	20703172	20703172	20703172	20703172	20703172	20703172	20703172	20703172	20703172	20703172	20703172	20703172	20703172	20703172	20703172	20703172	20703172	20703172	20703172
20803168	20803168	20803168	20803168	20803168	20803168	20803168	20803168	20803168	20803168	20803168	20803168	20803168	20803168	20803168	20803168	20803168	20803168	20803168	20803168	20803168	20803168	20803168	20803168	20803168	20803168	20803168	20803168	20803168	20803168	20803168	20803168	20803168	20803168	20803168	20803168	20803168	20803168	20803168	20803168	20803168	20803168	20803168	20803168	20803168	20803168	20803168	20803168	20803168	20803168
20903164	20903164	20903164	20903164	20903164	20903164	20903164	20903164	20903164	20903164	20903164	20903164	20903164	20903164	20903164	20903164	20903164	20903164	20903164	20903164	20903164	20903164	20903164	20903164	20903164	20903164	20903164	20903164	20903164	20903164	20903164	20903164	20903164	20903164	20903164	20903164	20903164	20903164	20903164	20903164	20903164	20903164	20903164	20903164	20903164	20903164	20903164	20903164	20903164	20903164
21003160	21003160	21003160	21003160	21003160	21003160	21003160	21003160	21003160	21003160	21003160	21003160	21003160	21003160	21003160	21003160	21003160	21003160	21003160	21003160	21003160	21003160	21003160	21003160	21003160	21003160	21003160	21003160	21003160	21003160	21003160	21003160	21003160	21003160	21003160	21003160	21003160	21003160	21003160	21003160	21003160	21003160	21003160	21003160	21003160	21003160	21003160	21003160	21003160	21003160
21103156	21103156	21103156	21103156	21103156	21103156	21103156	21103156	21103156	21103156	21103156	21103156	21103156	21103156	21103156	21103156	21103156	21103156	21103156	21103156	21103156	21103156	21103156	21103156	21103156	21103156	21103156	21103156	21103156	21103156	21103156	21103156	21103156	21103156	21103156	21103156	21103156	21103156	21103156	21103156	21103156	21103156	21103156	21103156	21103156	21103156	21103156	21103156	21103156	21103156
21203152	21203152	21203152	21203152	21203152	21203152	21203152	21203152	21203152	21203152	21203152	21203152	21203152	21203152	21203152	21203152	21203152	21203152	21203152	21203152	21203152	21203152	21203152	21203152	21203152	21203152	21203152	21203152	21203152	21203152	21203152	21203152	21203152	21203152	21203152	21203152	21203152	21203152	21203152	21203152	21203152	21203152	21203152	21203152	21203152	21203152	21203152	21203152	21203152	21203152
21303148	21303148	21303148	21303148	21303148	21303148	21303148	21303148	21303148	21303148	21303148	21303148	21303148	21303148	21303148	21303148	21303148	21303148	21303148	21303148	21303148	21303148	21303148	21303148	21303148	21303148	21303148	21303148	21303148	21303148	21303148	21303148	21303148	21303148	21303148	21303148	21303148	21303148	21303148	21303148	21303148	21303148	21303148	21303148	21303148	21303148	21303148	21303148	21303148	21303148
21403144	21403144	21403144	21403144	21403144	21403144	21403144	21403144	21403144	21403144	21403144	21403144	21403144	21403144	21403144	21403144	21403144	21403144	21403144	21403144	21403144	21403144	21403144	21403144	21403144	21403144	21403144	21403144	21403144	21403144	21403144	21403144	21403144	21403144	21403144	21403144	21403144	21403144	21403144	21403144	21403144	21403144	21403144	21403144	21403144	21403144	21403144	21403144	21403144	21403144
21503140	21503140	21503140	21503140	21503140	21503140	21503140	21503140	21503140	21503140	21503140	21503140	21503140	21503140	21503140	21503140	21503140	21503140	21503140	21503140	21503140	21503140	21503140	21503140	21503140	21503140	21503140	21503140	21503140	21503140	21503140	21503140	21503140	21503140	21503140	21503140	21503140	21503140	21503140	21503140	21503140	21503140	21503140	21503140	21503140	21503140	21503140	21503140	21503140	21503140
21603136	21603136	21603136	21603136	21603136	21603136	21603136	21603136	21603136	21603136	21603136	21603136	21603136	21603136	21603136	21603136	21603136	21603136	21603136	21603136	21603136	21603136	21603136	21603136	21603136	21603136	21603136	21603136	21603136	21603136	21603136	21603136	21603136	21603136	21603136	21603136	21603136	21603136	21603136	21603136	21603136	21603136	21603136	21603136	21603136	21603136	21603136	21603136	21603136	21603136
21703132	21703132	21703132	21703132	21703132	21703132	21703132	21703132	21703132	21703132	21703132	21703132	21703132	21703132	21703132	21703132	21703132	21703132	21703132	21703132	21703132	21703132	21703132	21703132	21703132	21703132	21703132	21703132	21703132	21703132	21703132	21703132	21703132	21703132	21703132	21703132	21703132	21703132	21703132	21703132	21703132	21703132	21703132	21703132	21703132	21703132	21703132	21703132	21703132	21703132
21803128	21803128	21803128	21803128	21803128	21803128	21803128	21803128	21803128	21803128	21803128	21803128	21803128	21803128	21803128	21803128	21803128	21803128	21803128	21803128	21803128	21803128	21803128	21803128	21803128	21803128	21803128	21803128	21803128	21803128	21803128	21803128	21803128	21803128	21803128	21803128	21803128	21803128	21803128	21803128	21803128	21803128	21803128	21803128	21803128	21803128	21803128	21803128	21803128	21803128
21903124	21903124	21903124	21903124	21903124	21903124	21903124	21903124	21903124	21903124	21903124	21903124	21903124	21903124	21903124	21903124	21903124	21903124	21903124	21903124	21903124	21903124	21903124	21903124	21903124	21903124	21903124	21903124	21903124	21903124	21903124	21903124	21903124	21903124	21903124	21903124	21903124	21903124	21903124	21903124	21903124	21903124	21903124	21903124	21903124	21903124	21903124	21903124	21903124	21903124
22003120	22003120	22003120	22003120	22003120	22003120	22003120	22003120	22003120	22003120	22003120	22003120	22003120	22003120	22003120	22003120	22003120	22003120	22003120	22003120	22003120	22003120	22003120	22003120	22003120	22003120	22003120	22003120	22003120	22003120	22003120	22003120	22003120	22003120	22003120	22003120	22003120	22003120	22003120	22003120	22003120	22003120	22003120	22003120	22003120	22003120	22003120	22003120	22003120	22003120
22103116	22103116	22103116	22103116	22103116	22103116	22103116	22103116	22103116	22103116	22103116	22103116	22103116	22103116	22103116	22103116	22103116	22103116	22103116	22103116	22103116	22103116	22103116	22103116	22103116	22103116	22103116	22103116	22103116	22103116	22103116	22103116	22103116	22103116	22103116	22103116	22103116	22103116	22103116	22103116	22103116	22103116	22103116	22103116	22103116	22103116	22103116	22103116	22103116	22103116
22203112	22203112	22203112	22203112	22203112	22203112	22203112	22203112	22203112	22203112	22203112	22203112	22203112	22203112	22203112	22203112	22203112	22203112	22203112	22203112	22203112	22203112	22203112	22203112	22203112	22203112	22203112	22203112	22203112	22203112	22203112	22203112	22203112	22203112	22203112	22203112	22203112	22203112	22203112	22203112	22203112	22203112	22203112	22203112	22203112	22203112	22203112	22203112	22203112	22203112
22303108	22303108	22303108	22303108	22303108	22303108	22303108	22303108	22303108	22303108	22303108	22303108	22303108	22303108	22303108	22303108	22303108	22303108	22303108	22303108	22303108	22303108	22303108	22303108	22303108	22303108	22303108	22303108	22303108	22303108	22303108	22303108	22303108	22303108	22303108	22303108	22303108	22303108	22303108	22303108	22303108	22303108	22303108	22303108	22303108	22303108	22303108	22303108	22303108	22303108
22403104	22403104	22403104	22403104	22403104	22403104	22403104	22403104	22403104	22403104	22403104	22403104	22403104	22403104	22403104	22403104	22403104	22403104	22403104	22403104	22403104	22403104	22403104	22403104	22403104	22403104	22403104	22403104	22403104	22403104	22403104	22403104	22403104	22403104	22403104	22403104	22403104	22403104	22403104	22403104	22403104	22403104	22403104	22403104	22403104	22403104	22403104	22403104	22403104	22403104
22503100	22503100	22503100	22503100	22503100	22503100	22503100	22503100	22503100	22503100	22503100	22503100	22503100	22503100	22503100	22503100	22503100	22503100	22503100	22503100	22503100	22503100	22503100	22503100	22503100	22503100	22503100	22503100	22503100	22503100	22503100	22503100	22503100	22503100	22503100	22503100	22503100	22503100	22503100	22503100	22503100	22503100	22503100	22503100	22503100	22503100	22503100	22503100	22503100	22503100
22603096	22603096	22603096	22603096	22603096	22603096	22603096	22603096	22603096	22603096	22603096	22603096	22603096	22603096	22603096	22603096	22603096	22603096	22603096	22603096	22603096	22603096	22603096	22603096	22603096	22603096	22603096	22603096	22603096	22603096	22603096	22603096	22603096	22603096	22603096	22603096	22603096	22603096	22603096	22603096	22603096	22603096	22603096	22603096	22603096	22603096	22603096	22603096	22603096	22603096
22703092	22703092	22703092	22703092	22703092	22703092	22703092	22703092	22703092	22703092	22703092	22703092	22703092	22703092	22703092	22703092	22703092	22703092	22703092	22703092	22703092	22703092	22703092	22703092	22703092	22703092	22703092	22703092	22703092	22703092	22703092	22703092	22703092	22703092	22703092	22703092	22703092	22703092	22703092	22703092	22703092	22703092	22703092	22703092	22703092	22703092	22703092	22703092	22703092	22703092
22803088	22803088	22803088	22803088	22803088	22803088	22803088	22803088	22803088	22803088	22803088	22803088	22803088	22803088	22803088	22803088	22803088	22803088	22803088	22803088	22803088	22803088	22803088	22803088	22803088	22803088	22803088	22803088	22803088	22803088	22803088	22803088	22803088	22803088	22803088	22803088	22803088	22803088	22803088	22803088	22803088	22803088	22803088	22803088	22803088	22803088	22803088	22803088	22803088	22803088
22903084	22903084	22903084	22903084	22903084	22903084	22903084	22903084	22903084	22903084	22903084	22903084	22903084	22903084	22903084	22903084	22903084	22903084	22903084	22903084	22903084	22903084	22903084	22903084	22903084	22903084	22903084	22903084	22903084	22903084	22903084	22903084	22903084	22903084	22903084	22903084	22903084	22903084	22903084	22903084	22903084	22903084	22903084	22903084	22903084	22903084	22903084	22903084	22903084	22903084
23003080	23003080	23003080	23003080	23003080	23003080	23003080	23003080	23003080	23003080	23003080	23003080	23003080	23003080	23003080	23003080	23003080	23003080	23003080	23003080	23003080	23003080	23003080	23003080	23003080	23003080	23003080	23003080	23003080	23003080	23003080	23003080	23003080	23003080	23003080	23003080	23003080	23003080	23003080	23003080	23003080	23003080	23003080	23003080	23003080	23003080	23003080	23003080	23003080	23003080
23103076	23103076	23103076	23103076	23103076	23103076	23103076	23103076	23103076	23103076	23103076	23103076	23103076	23103076	23103076	23103076	23103076	23103076	23103076	23103076	23103076	23103076	23103076	23103076	23103076	23103076	23103076	23103076	23103076	23103076	23103076	23103076	23103076	23103076	23103076	23103076	23103076	23103076	23103076	23103076	23103076	23103076	23103076	23103076	23103076	23103076	23103076	23103076	23103076	23103076
23203072	23203072	23203072	23203072	23203072	23203072	23203072	23203072	23203072	23203072	23203072	23203072	23203072	23203072	23203072	23203072	23203072	23203072	23203072	23203072	23203072	23203072	23203072	23203072	23203072	23203072	23203072	23203072	23203072	23203072	23203072	23203072	23203072	23203072	23203072	23203072	23203072	23203072	23203072	23203072	23203072	23203072	23203072	23203072	23203072	23203072	23203072	23203072	23203072	23203072
23303068	23303068	23303068	23303068	23303068	23303068	23303068	23303068	23303068	23303068	23303068	23303068	23303068	23303068	23303068	23303068	23303068	23303068	23303068	23303068	23303068	23303068	23303068	23303068	23303068	23303068	23303068	23303068	23303068	23303068	23303068	23303068	23303068	23303068	23303068	23303068	23303068	23303068	23303068	23303068	23303068	23303068	23303068	23303068	23303068	23303068	23303068	23303068	23303068	23303068
23403064	23403064	23403064	23403064	23403064	23403064	23403064	23403064	23403064	23403064	23403064	23403064	23403064	23403064	23403064	23403064	23403064	23403064	23403064	23403064	23403064	23403064	23403064	23403064	23403064	23403064	23403064	23403064	23403064	23403064	23403064	23403064	23403064	23403064	23403064	23403064	23403064	23403064	23403064	23403064	23403064	23403064	23403064	23403064	23403064	23403064	23403064	23403064	23403064	23403064
23503060	23503060	23503060	23503060	23503060	23503060	23503060	23503060	23503060	23503060	23503060	23503060	23503060	23503060	23503060	23503060	23503060	23503060	23503060	23503060	23503060	23503060	23503060	23503060	23503060	23503060	23503060	23503060	23503060	23503060	23503060	23503060	23503060	23503060	23503060	23503060	23503060	23503060	23503060	23503060	23503060	23503060	23503060	23503060	23503060	23503060	23503060	23503060	23503060	23503060
23603056	23603056	23603056	23603056	23603056	23603056	23603056	23603056	23603056	23603056	23603056	23603056	23603056	23603056	23603056	23603056	23603056	23603056	23603056	23603056	23603056	23603056	23603056	23603056	23603056	23603056	23603056	23603056	23603056	23603056	23603056	23603056	23603056	23603056	23603056	23603056	23603056	23603056	23603056	23603056	23603056	23603056	23603056	23603056	23603056	23603056	23603056	23603056	23603056	23603056
23703052	23703052	23703052	23703052	23703052	23703052	23703052	23703052	23703052	23703052	23703052	23703052	23703052	23703052	23703052	23703052	23703052	23703052	23703052	23703052	23703052	23703052	23703052	23703052	23703052	23703052	23703052	23703052	23703052	23703052	23703052	23703052	23703052	23703052	23703052	23703052	23703052	23703052	23703052	23703052	23703052	23703052	23703052	23703052	23703052	23703052	23703052	23703052	23703052	23703052
23803048	23803048	23803048	23803048	23803048	23803048	23803048	23803048	23803048	23803048	23803048	23803048	23803048	23803048	23803048	23803048	23803048	23803048	23803048	23803048	23803048	23803048	23803048	23803048	23803048	23803048	23803048	23803048	23803048	23803048	23803048	23803048	23803048	23803048	23803048	23803048	23803048	23803048	23803048	23803048	23803048	23803048	23803048	23803048	23803048	23803048	23803048	23803048	23803048	23803048
23903044	23903044	23903044	23903044	23903044	23903044	23903044	23903044	23903044	23903044	23903044	23903044	23903044	23903044	23903044	23903044	23903044	23903044	23903044	23903044	23903044	23903044	23903044	23903044	23903044	23903044	23903044	23903044	23903044	23903044	23903044	23903044	23903044	23903044	23903044	23903044	23903044	23903044	23903044	23903044	23903044	23903044	23903044	23903044	23903044	23903044	23903044	23903044	23903044	23903044
24003040	24003040	24003040	24003040	24003040	24003040	24003040	24003040	24003040	24003040	24003040	24003040	24003040	24003040	24003040	24003040	24003040	24003040	24003040	24003040	24003040	24003040	24003040	24003040	24003040	24003040	24003040	24003040	24003040	24003040	24003040	24003040	24003040	24003040	24003040	24003040	24003040	24003040	24003040	24003040	24003040	24003040	24003040	24003040	24003040	24003040	24003040	24003040	24003040	24003040
24103036	24103036	24103036	24103036	24103036	24103036	24103036	24103036	24103036	24103036	24103036	24103036	24103036	24103036	24103036	24103036	24103036	24103036	24103036	24103036	24103036	24103036	24103036	24103036	24103036	24103036	24103036	24103036	24103036	24103036	24103036	24103036	24103036	24103036	24103036	24103036	24103036	24103036	24103036	24103036	24103036	24103036	24103036	24103036	24103036	24103036	24103036	24103036	24103036	24103036
24203032	24203032	24203032	24203032	24203032	24203032	24203032	24203032	24203032	24203032	24203032	24203032	24203032	24203032	24203032	24203032	24203032	24203032	24203032	24203032	24203032	24203032	24203032	24203032	24203032	24203032	24203032	24203032	24203032	24203032	24203032	24203032	24203032	24203032	24203032	24203032	24203032	24203032	24203032	24203032	24203032	24203032	24203032	24203032	24203032	24203032	24203032	24203032	24203032	24203032
24303028	24303028	24303028	24303028	24303028	24303028	24303028	24303028	24303028	24303028	24303028	24303028	24303028	24303028	24303028	24303028	24303028	24303028	24303028	24303028	24303028	24303028	24303028	24303028	24303028	24303028	24303028	24303028	24303028	24303028	24303028	24303028	24303028	24303028	24303028	24303028	24303028	24303028	24303028	24303028	24303028	24303028	24303028	24303028	24303028	24303028	24303028	24303028	24303028	24303028
24403024	24403024	24403024	24403024	24403024	24403024	24403024	24403024	24403024	24403024	24403024	24403024	24403024	24403024	24403024	24403024	24403024	24403024	24403024	24403024	24403024	24403024	24403024	24403024	24403024	24403024	24403024	24403024	24403024	24403024	24403024	24403024	24403024	24403024	24403024	24403024	24403024	24403024	24403024	24403024	24403024	24403024	24403024	24403024	24403024	24403024	24403024	24403024	24403024	24403024
24503020	24503020	24503020	24503020	24503020	24503020	24503020	24503020	24503020	24503020	24503020	24503020	24503020	24503020	24503020	24503020	24503020	24503020	24503020	24503020	24503020	24503020	24503020	24503020	24503020	24503020	24503020	24503020	24503020	24503020	24503020	24503020	24503020	24503020	24503020	24503020	24503020	24503020	24503020	24503020	24503020	24503020	24503020	24503020	24503020	24503020	24503020	24503020	24503020	24503020
24603016	24603016	24603016	24603016	24603016	24603016	24603016	24603016	24603016	24603016	24603016	24603016	24603016	24603016	24603016	24603016	24603016	24603016	24603016	24603016	24603016	24603016	24603016	24603016	24603016	24603016	24603016	24603016	24603016	24603016	24603016	24603016	24603016	24603016	24603016	24603016	24603016	24603016	24603016	24603016	24603016	24603016	24603016	24603016	24603016	24603016	24603016	24603016	24603016	24603016
24703012	24703012	24703012	24703012	24703012	24703012	24703012	24703012	24703012	24703012	24703012	24703012	24703012	24703012	24703012	24703012	24703012	24703012	24703012	24703012	24703012	24703012	24703012	24703012	24703012	24703012	24703012	24703012	24703012	24703012	24703012	24703012	24703012	24703012	24703012	24703012	24703012	24703012	24703012	24703012	24703012	24703012	24703012	24703012	24703012	24703012	24703012	24703012	24703012	24703012
24803008	24803008	24803008	24803008	24803008	24803008	24803008	24803008	24803008	24803008	24803008	24803008	24803008	24803008	24803008	24803008	24803008	24803008	24803008	24803008	24803008	24803008	24803008	24803008	24803008	24803008	24803008	24803008	24803008	24803008	24803008	24803008	24803008	24803008	24803008	24803008	24803008	24803008	24803008	24803008	24803008	24803008	24803008	24803008	24803008	24803008	24803008	24803008	24803008	24803008
24903004	24903004	24903004	24903004	24903004	24903004	24903004	24903004	24903004	24903004	24903004	24903004	24903004	24903004	24903004	24903004	24903004	24903004	24903004	24903004	24903004	24903004	24903004	24903004	24903004	24903004	24903004	24903004	24903004	24903004	24903004	24903004	24903004	24903004	24903004	24903004	24903004	24903004	24903004	24903004	24903004	24903004	24903004	24903004	24903004	24903004	24903004	24903004	24903004	24903004
25003000	25003000	25003000	25003000	25003000	25003000	25003000	25003000	25003000	25003000	25003000	25003000	25003000	25003000	25003000	25003000	25003000	25003000	25003000	25003000	25003000	25003000	25003000	25003000	25003000	25003000	25003000	25003000	25003000	25003000	25003000	25003000	25003000	25003000	25003000	25003000	25003000	25003000	25003000	25003000	25003000	25003000	25003000	25003000	25003000	25003000	25003000	25003000	25003000	25003000
25102996	25102996	25102996	25102996	25102996	25102996	25102996	25102996	25102996	25102996	25102996	25102996	25102996	25102996	25102996	25102996	25102996	25102996	25102996	25102996	25102996	25102996	25102996	25102996	25102996	25102996	25102996	25102996	25102996	25102996	25102996	25102996	25102996	25102996	25102996	25102996	25102996	25102996	25102996	25102996	25102996	25102996	25102996	25102996	25102996	25102996	25102996	25102996	25102996	25102996
25202992	25202992	25202992	25202992	25202992	25202992	25202992	25202992	25202992	25202992	25202992	25202992	25202992	25202992	25202992	25202992	25202992	25202992	25202992	25202992	25202992	25202992	25202992	25202992	25202992	25202992	25202992	25202992	25202992	25202992	25202992	25202992	25202992	25202992	25202992	25202992	25202992	25202992	25202992	25202992	25202992	25202992	25202992	25202992	25202992	25202992	25202992	25202992	25202992	25202992
25302988	25302988	25302988	25302988	25302988	25302988	25302988	25302988	25302988	25302988	25302988	25302988	25302988	25302988	25302988	25302988	25302988	25302988	25302988	25302988	25302988	25302988	25302988	25302988	25302988	25302988	25302988	25302988	25302988	25302988	25302988	25302988	25302988	25302988	25302988	25302988	25302988	25302988	25302988	25302988	25302988	25302988	25302988	25302988	25302988	25302988	25302988	25302988	25302988	25302988
25402984	25402984	25402984	25402984	25402984	25402984	25402984	25402984	25402984	25402984	25402984	25402984	25402984	25402984	25402984	25402984	25402984	25402984	25402984	25402984	25402984	25402984	25402984	25402984	25402984	25402984	25402984	25402984	25402984	25402984	25402984	25402984	25402984	25402984	25402984	25402984	25402984	25402984	25402984	25402984	25402984	25402984	25402984	25402984	25402984	25402984	25402984	25402984	25402984	25402984
25502980	25502980	25502980	25502980	25502980	25502980	25502980	25502980	25502980	25502980	25502980	25502980	25502980	25502980	25502980	25502980	25502980	25502980	25502980	25502980	25502980	25502980	25502980	25502980	25502980	25502980	25502980	25502980	25502980	25502980	25502980	25502980	25502980	25502980	25502980	25502980	25502980	25502980	25502980	25502980	25502980	25502980	25502980	25502980	25502980	25502980	25502980	25502980	25502980	25502980
25602976	25602976	25602976	25602976	25602976	25602976	25602976	25602976	25602976	25602976	25602976	25602976	25602976	25602976	25602976	25602976	25602976	25602976	25602976	25602976	25602976	25602976	25602976	25602976	25602976	25602976	25602976	25602976	25602976	25602976	25602976	25602976	25602976	25602976	25602976	25602976	25602976	25602976	25602976	25602976	25602976	25602976	25602976	25602976	25602976	25602976	25602976	25602976	25602976	25602976
25702972	25702972	25702972	25702972	25702972	25702972	25702972	25702972	25702972	25702972	25702972	25702972	25702972	25702972	25702972	25702972	25702972	25702972	25702972	25702972	25702972	25702972	25702972	25702972	25702972	25702972	25702972	25702972	25702972	25702972	25702972	25702972	25702972	25702972	25702972	25702972	25702972	25702972	25702972	25702972	25702972	25702972	25702972	25702972	25702972	25702972	25702972	25702972	25702972	25702972
25802968	25802968	25802968	25802968	25802968	25802968	25802968	25802968	25802968	25802968	25802968	25802968	25802968	25802968	25802968	25802968	25802968	25802968	25802968	25802968	25802968	25802968	25802968	25802968	25802968	25802968	25802968	25802968	25802968	25802968	25802968	25802968	25802968	25802968	25802968	25802968	25802968	25802968	25802968	25802968	25802968	25802968	25802968	25802968	25802968	25802968	25802968	25802968	25802968	25802968
25902964	25902964	25902964	25902964	25902964	25902964	25902964	25902964	25902964	25902964	25902964	25902964	25902964	25902964	25902964	25902964	25902964	25902964	25902964	25902964	25902964	25902964	25902964	25902964	25902964	25902964	25902964	25902964	25902964	25902964	25902964	25902964	25902964	25902964	25902964	25902964	25902964	25902964	25902964	25902964	25902964	25902964	25902964	25902964	25902964	25902964	25902964	25902964	25902964	25902964
26002960	26002960	26002960	26002960	26002960	26002960	26002960	26002960	26002960	26002960	26002960	26002960	26002960	26002960	26002960	26002960	26002960	26002960	26002960	26002960	26002960	26002960	26002960	26002960	26002960	26002960	26002960	26002960	26002960	26002960	26002960	26002960	26002960	26002960	26002960	26002960	26002960	26002960	26002960	26002960	26002960	26002960	26002960	26002960	26002960	26002960	26002960	26002960	26002960	26002960
26102956	26102956	26102956	26102956	26102956	26102956	26102956	26102956	26102956	26102956	26102956	26102956	26102956	26102956	26102956	26102956	26102956	26102956	26102956	26102956	26102956	26102956	26102956	26102956	26102956	26102956	26102956	26102956	26102956	26102956	26102956	26102956	26102956	26102956	26102956	26102956	26102956	26102956	26102956	26102956	26102956	26102956	26102956	26102956	26102956	26102956	26102956	26102956	26102956	26102956
26202952	26202952	26202952	26202952	26202952	26202952	26202952	26202952	26202952	26202952	26202952	26202952	26202952	26202952	26202952	26202952	26202952	26202952	26202952	26202952	26202952	26202952	26202952	26202952	26202952	26202952	26202952	26202952	26202952	26202952	26202952	26202952	26202952	26202952	26202952	26202952	26202952	26202952	26202952	26202952	26202952	26202952	26202952	26202952	26202952	26202952	26202952	26202952	26202952	26202952
26302948	26302948	26302948	26302948	26302948	26302948	26302948	26302948	26302948	26302948	26302948	26302948	26302948	26302948	26302948	26302948	26302948	26302948	26302948	26302948	26302948	26302948	26302948	26302948	26302948	26302948	26302948	26302948	26302948	26302948	26302948	26302948	26302948	26302948	26302948	26302948	26302948	26302948	26302948	26302948	26302948	26302948	26302948	26302948	26302948	26302948	26302948	26302948	26302948	26302948
26402944	26402944	26402944	26402944	26402944	26402944	26402944	26402944	26402944	26402944	26402944	26402944	26402944	26402944	26402944	26402944	26402944	26402944	26402944	26402944	26402944	26402944	26402944	26402944	26402944	26402944	26402944	26402944	26402944	26402944	26402944	26402944	26402944	26402944	26402944	26402944	26402944	26402944	26402944	26402944	26402944	26402944	26402944	26402944	26402944	26402944	26402944	26402944	26402944	26402944
26502940	26502940	26502940	26502940	26502940	26502940	26502940	26502940	26502940	26502940	26502940	26502940	26502940	26502940	26502940	26502940	26502940	26502940	26502940	26502940	26502940	26502940	26502940	26502940	26502940	26502940	26502940	26502940	26502940	26502940	26502940	26502940	26502940	26502940	26502940	26502940	26502940	26502940	26502940	26502940	26502940	26502940	26502940	26502940	26502940	26502940	26502940	26502940	26502940	26502940
26602936	26602936	26602936	26602936	26602936	26602936	26602936	26602936	26602936	26602936	26602936	26602936	26602936	26602936	26602936	26602936	26602936	26602936	26602936	26602936	26602936	26602936	26602936	26602936	26602936	26602936	26602936	26602936	26602936	26602936	26602936	26602936	26602936	26602936	26602936	26602936	26602936	26602936	26602936	26602936	26602936	26602936	26602936	26602936	26602936	26602936	26602936	26602936	26602936	26602936
26702932	26702932	26702932	26702932	26702932	26702932	26702932	26702932	26702932	26702932	26702932	26702932	26702932	26702932	26702932	26702932	26702932	26702932	26702932	26702932	26702932	26702932	26702932	26702932	26702932	26702932	26702932	26702932	26702932	26702932	26702932	26702932	26702932	26702932	26702932	26702932	26702932	26702932	26702932	26702932	26702932	26702932	26702932	26702932	26702932	26702932	26702932	26702932	26702932	26702932
26802928	26802928	26802928	26802928	26802928	26802928	26802928	26802928	26802928	26802928	26802928	26802928	26802928	26802928	26802928	26802928	26802928	26802928	26802928	26802928	26802928	26802928	26802928	26802928	26802928	26802928	26802928	26802928	26802928	26802928	26802928	26802928	26802928	26802928	26802928	26802928	26802928	26802928	26802928	26802928	26802928	26802928	26802928	26802928	26802928	26802928	26802928	26802928	26802928	26802928
26902924	26902924	26902924	26902924	26902924	26902924	26902924	26902924	26902924	26902924	26902924	26902924	26902924	26902924	26902924	26902924	26902924	26902924	26902924	26902924	26902924	26902924	26902924	26902924	26902924	26902924	26902924	26902924	26902924	26902924	26902924	26902924	26902924	26902924	26902924	26902924	26902924	26902924	26902924	26902924	26902924	26902924	26902924	26902924	26902924	26902924	26902924	26902924	26902924	26902924
27002920	27002920	27002920	27002920	27002920	27002920	27002920	27002920	27002920	27002920	27002920	27002920	27002920	27002920	27002920	27002920	27002920	27002920	27002920	27002920	27002920	27002920	27002920	27002920	27002920	27002920	27002920	27002920	27002920	27002920	27002920	27002920	27002920	27002920	27002920	27002920	27002920	27002920	27002920	27002920	27002920	27002920	27002920	27002920	27002920	27002920	27002920	27002920	27002920	27002920
27102916	27102916	27102916	27102916	27102916	27102916	27102916	27102916	27102916	27102916	27102916	27102916	27102916	27102916	27102916	27102916	27102916	27102916	27102916	27102916	27102916	27102916	27102916	27102916	27102916	27102916	27102916	27102916	27102916	27102916	27102916	27102916	27102916	27102916	27102916	27102916	27102916	27102916	27102916	27102916	27102916	27102916	27102916	27102916	27102916	27102916	27102916	27102916	27102916	27102916
27202912	27202912	27202912	27202912	27202912	27202912	27202912	27202912	27202912	27202912	27202912	27202912	27202912	27202912	27202912	27202912	27202912	27202912	27202912	27202912	27202912	27202912	27202912	27202912	27202912	27202912	27202912	27202912	27202912	27202912	27202912	27202912	27202912	27202912	27202912	27202912	27202912	27202912	27202912	27202912	27202912	27202912	27202912	27202912	27202912	27202912	27202912	27202912	27202912	27202912
27302908	27302908	27302908	27302908	27302908	27302908	27302908	27302908	27302908	27302908	27302908	27302908	27302908	27302908	27302908	27302908	27302908	27302908	27302908	27302908	27302908	27302908	27302908	27302908	27302908	27302908	27302908	27302908	27302908	27302908	27302908	27302908	27302908	27302908	27302908	27302908	27302908	27302908	27302908	27302908	27302908	27302908	27302908	27302908	27302908	27302908	27302908	27302908	27302908	27302908
27402904	27402904	27402904	27402904	27402904	27402904	27402904	27402904	27402904	27402904	27402904	27402904	27402904	27402904	27402904	27402904	27402904	27402904	27402904	27402904	27402904	27402904	27402904	27402904	27402904	27402904	27402904	27402904	27402904	27402904	27402904	27402904	27402904	27402904	27402904	27402904	27402904	27402904	27402904	27402904	27402904	27402904	27402904	27402904	27402904	27402904	27402904	27402904	27402904	27402904
27502900	27502900	27502900	27502900	27502900	27502900	27502900	27502900	27502900	27502900	27502900	27502900	27502900	27502900	27502900	27502900	27502900	27502900	27502900	27502900	27502900	27502900	27502900	27502900	27502900	27502900	27502900	27502900	27502900	27502900	27502900	27502900	27502900	27502900	27502900	27502900	27502900	27502900	27502900	27502900	27502900	27502900	27502900	27502900	27502900	27502900	27502900	27502900	27502900	27502900
27602896	27602896	27602896	27602896	27602896	27602896	27602896	27602896	27602896	27602896	27602896	27602896	27602896	27602896	27602896	27602896	27602896	27602896	27602896	27602896	27602896	27602896	27602896	27602896	27602896	27602896	27602896	27602896	27602896	27602896	27602896	27602896	27602896	27602896	27602896	27602896	27602896	27602896	27602896	27602896	27602896	27602896	27602896	27602896	27602896	27602896	27602896	27602896	27602896	27602896
27702892	27702892	27702892	27702892	27702892	27702892	27702892	27702892	27702892	27702892	27702892	27702892	27702892	27702892	27702892	27702892	27702892	27702892	27702892	27702892	27702892	27702892	27702892	27702892	27702892	27702892	27702892	27702892	27702892	27702892	27702892	27702892	27702892	27702892	27702892	27702892	27702892	27702892	27702892	27702892	27702892	27702892	27702892	27702892	27702892	27702892	27702892	27702892	27702892	27702892
27802888	27802888	27802888	27802888	27802888	27802888	27802888	27802888	27802888	27802888	27802888	27802888	27802888	27802888	27802888	27802888	27802888	27802888	27802888	27802888	27802888	27802888	27802888	27802888	27802888	27802888	27802888	27802888	27802888	27802888	27802888	27802888	27802888	27802888	27802888	27802888	27802888	27802888	27802888	27802888	27802888	27802888	27802888	27802888	27802888	27802888	27802888	27802888	27802888	27802888
27902884	27902884	27902884	27902884	27902884	27902884	27902884	27902884	27902884	27902884	27902884	27902884	27902884	27902884	27902884	27902884	27902884	27902884	27902884	27902884	27902884	27902884	27902884	27902884	27902884	27902884	27902884	27902884	27902884	27902884	27902884	27902884	27902884	27902884	27902884	27902884	27902884	27902884	27902884	27902884	27902884	27902884	27902884	27902884	27902884	27902884	27902884	27902884	27902884	27902884
28002880	28002880	28002880	28002880	28002880	28002880	28002880	28002880	28002880	28002880	28002880	28002880	28002880	28002880	28002880	28002880	28002880	28002880	28002880	28002880	28002880	28002880	28002880	28002880	28002880	28002880	28002880	28002880	28002880	28002880	28002880	28002880	28002880	28002880	28002880	28002880	28002880	28002880	28002880	28002880	28002880	28002880	28002880	28002880	28002880	28002880	28002880	28002880	28002880	28002880
28102876	28102876	28102876	28102876	28102876	28102876	28102876	28102876	28102876	28102876	28102876	28102876	28102876	28102876	28102876	28102876	28102876	28102876	28102876	28102876	28102876	28102876	28102876	28102876	28102876	28102876	28102876	28102876	28102876	28102876	28102876	28102876	28102876	28102876	28102876	28102876	28102876	28102876	28102876	28102876	28102876	28102876	28102876	28102876	28102876	28102876	28102876	28102876	28102876	28102876
28202872	28202872	28202872	28202872	28202872	28202872	28202872	28202872	28202872	28202872	28202872	28202872	28202872	28202872	28202872	28202872	28202872	28202872	28202872	28202872	28202872	28202872	28202872	28202872	28202872	28202872	28202872	28202872	28202872	28202872	28202872	28202872	28202872	28202872	28202872	28202872	28202872	28202872	28202872	28202872	28202872	28202872	28202872	28202872	28202872	28202872	28202872	28202872	28202872	28202872
28302868	28302868	28302868	28302868	28302868	28302868	28302868	28302868	28302868	28302868	28302868	28302868	28302868	28302868	28302868	28302868	28302868	28302868	28302868	28302868	28302868	28302868	28302868	28302868	28302868	28302868	28302868	28302868	28302868	28302868	28302868	28302868	28302868	28302868	28302868	28302868	28302868	28302868	28302868	28302868	28302868	28302868	28302868	28302868	28302868	28302868	28302868	28302868	28302868	28302868
28402864	28402864	28402864	28402864	28402864	28402864	28402864	28402864	28402864	28402864	28402864	28402864	28402864	28402864	28402864	28402864	28402864	28402864	28402864	28402864	28402864	28402864	28402864	28402864	28402864	28402864	28402864	28402864	28402864	28402864	28402864	28402864	28402864	28402864	28402864	28402864	28402864	28402864	28402864	28402864	28402864	28402864	28402864	28402864	28402864	28402864	28402864	28402864	28402864	28402864
28502860	28502860	28502860	28502860	28502860	28502860	28502860	28502860	28502860	28502860	28502860	28502860	28502860	28502860	28502860	28502860	28502860	28502860	28502860	28502860	28502860	28502860	28502860	28502860	28502860	28502860	28502860	28502860	28502860	28502860	28502860	28502860	28502860	28502860	28502860	28502860	28502860	28502860	28502860	28502860	28502860	28502860	28502860	28502860	28502860	28502860	28502860	28502860	28502860	28502860
28602856	28602856	28602856	28602856	28602856	28602856	28602856	28602856	28602856	28602856	28602856	28602856	28602856	28602856	28602856	28602856	28602856	28602856	28602856	28602856	28602856	28602856	28602856	28602856	28602856	28602856	28602856	28602856	28602856	28602856	28602856	28602856	28602856	28602856	28602856	28602856	28602856	28602856	28602856	28602856	28602856	28602856	28602856	28602856	28602856	28602856	28602856	28602856	28602856	28602856
28702852	28702852	28702852	28702852	28702852	28702852	28702852	28702852	28702852	28702852	28702852	28702852	28702852	28702852	28702852	28702852	28702852	28702852	28702852	28702852	28702852	28702852	28702852	28702852	28702852	28702852	28702852	28702852	28702852	28702852	28702852	28702852	28702852	28702852	28702852	28702852	28702852	28702852	28702852	28702852	28702852	28702852	28702852	28702852	28702852	28702852	28702852	28702852	28702852	28702852
28802848	28802848	28802848	28802848	28802848	28802848	28802848	28802848	28802848	28802848	28802848	28802848	28802848	28802848	28802848	28802848	28802848	28802848	28802848	28802848	28802848	28802848	28802848	28802848	28802848	28802848	28802848	28802848	28802848	28802848	28802848	28802848	28802848	28802848	28802848	28802848	28802848	28802848	28802848	28802848	28802848	28802848	28802848	28802848	28802848	28802848	28802848	28802848	28802848	28802848
28902844	28902844	28902844	28902844	28902844	28902844	28902844	28902844	28902844	28902844	28902844	28902844	28902844	28902844	28902844	28902844	28902844	28902844	28902844	28902844	28902844	28902844	28902844	28902844	28902844	28902844	28902844	28902844	28902844	28902844	28902844	28902844	28902844	28902844	28902844	28902844	28902844	28902844	28902844	28902844	28902844	28902844	28902844	28902844	28902844	28902844	28902844	28902844	28902844	28902844
29002840	29002840	29002840	29002840	29002840	29002840	29002840	29002840	29002840	29002840	29002840	29002840	29002840	29002840	29002840	29002840	29002840	29002840	29002840	29002840	29002840	29002840	29002840	29002840	29002840	29002840	29002840	29002840	29002840	29002840	29002840	29002840	29002840	29002840	29002840	29002840	29002840	29002840	29002840	29002840	29002840	29002840	29002840	29002840	29002840	29002840	29002840	29002840	29002840	29002840
29102836	29102836	29102836	29102836	29102836	29102836	29102836	29102836	29102836	29102836	29102836	29102836	29102836	29102836	29102836	29102836	29102836	29102836	29102836	29102836	29102836	29102836	29102836	29102836	29102836	29102836	29102836	29102836	29102836	29102836	29102836	29102836	29102836	29102836	29102836	29102836	29102836	29102836	29102836	29102836	29102836	29102836	29102836	29102836	29102836	29102836	29102836	29102836	29102836	29102836
29202832	29202832	29202832	29202832	29202832	29202832	29202832	29202832	29202832	29202832	29202832	29202832	29202832	29202832	29202832	29202832	29202832	29202832	29202832	29202832	29202832	29202832	29202832	29202832	29202832	29202832	29202832	29202832	29202832	29202832	29202832	29202832	29202832	29202832	29202832	29202832	29202832	29202832	29202832	29202832	29202832	29202832	29202832	29202832	29202832	29202832	29202832	29202832	29202832	29202832
29302828	29302828	29302828	29302828	29302828	29302828	29302828	29302828	29302828	29302828	29302828	29302828	29302828	29302828	29302828	29302828	29302828	29302828	29302828	29302828	29302828	29302828	29302828	29302828	29302828	29302828	29302828	29302828	29302828	29302828	29302828	29302828	29302828	29302828	29302828	29302828	29302828	29302828	29302828	29302828	29302828	29302828	29302828	29302828	29302828	29302828	29302828	29302828	29302828	29302828
29402824	29402824	29402824	29402824	29402824	29402824	29402824	29402824	29402824	29402824	29402824	29402824	29402824	29402824	29402824	29402824	29402824	29402824	29402824	29402824	29402824	29402824	29402824	29402824	29402824	29402824	29402824	29402824	29402824	29402824	29402824	29402824	29402824	29402824	29402824	29402824	29402824	29402824	29402824	29402824	29402824	29402824	29402824	29402824	29402824	29402824	29402824	29402824	29402824	29402824
29502820	29502820	29502820	29502820	29502820	29502820	29502820	29502820	29502820	29502820	29502820	29502820	29502820	29502820	29502820	29502820	29502820	29502820	29502820	29502820	29502820	29502820	29502820	29502820	29502820	29502820	29502820	29502820	29502820	29502820	29502820	29502820	29502820	29502820	29502820	29502820	29502820	29502820	29502820	29502820	29502820	29502820	29502820	29502820	29502820	29502820	29502820	29502820	29502820	29502820
29602816	29602816	29602816	29602816	29602816	29602816	29602816	29602816	29602816	29602816	29602816	29602816	29602816	29602816	29602816	29602816	29602816	29602816	29602816	29602816	29602816	29602816	29602816	29602816	29602816	29602816	29602816	29602816	29602816	29602816	29602816	29602816	29602816	29602816	29602816	29602816	29602816	29602816	29602816	29602816	29602816	29602816	29602816	29602816	29602816	29602816	29602816	29602816	29602816	29602816
29702812	29702812	29702812	29702812	29702812	29702812	29702812	29702812	29702812	29702812	29702812	29702812	29702812	29702812	29702812	29702812	29702812	29702812	29702812	29702812	29702812	29702812	29702812	29702812	29702812	29702812	29702812	29702812	29702812	29702812	29702812	29702812	29702812	29702812	29702812	29702812	29702812	29702812	29702812	29702812	29702812	29702812	29702812	29702812	29702812	29702812	29702812	29702812	29702812	29702812
29802808	29802808	29802808	29802808	29802808	29802808	29802808	29802808	29802808	29802808	29802808	29802808	29802808	29802808	29802808	29802808	29802808	29802808	29802808	29802808	29802808	29802808	29802808	29802808	29802808	29802808	29802808	29802808	29802808	29802808	29802808	29802808	29802808	29802808	29802808	29802808	29802808	29802808	29802808	29802808	29802808	29802808	29802808	29802808	29802808	29802808	29802808	29802808	29802808	29802808
29902804	29902804	29902804	29902804	29902804	29902804	29902804	29902804	29902804	29902804	29902804	29902804	29902804	29902804	29902804	29902804	29902804	29902804	29902804	29902804	29902804	29902804	29902804	29902804	29902804	29902804	29902804	29902804	29902804	29902804	29902804	29902804	29902804	29902804	29902804	29902804	29902804	29902804	29902804	29902804	29902804	29902804	29902804	29902804	29902804	29902804	29902804	29902804	29902804	29902804
30002800	30002800	30002800	30002800	30002800	30002800	30002800	30002800	30002800	30002800	30002800	30002800	30002800	30002800	30002800	30002800	30002800	30002800	30002800	30002800	30002800	30002800	30002800	30002800	30002800	30002800	30002800	30002800	30002800	30002800	30002800	30002800	30002800	30002800	30002800	30002800	30002800	30002800	30002800	30002800	30002800	30002800	30002800	30002800	30002800	30002800	30002800	30002800	30002800	30002800
30102796	30102796	30102796	30102796	30102796	30102796	30102796	30102796	30102796	30102796	30102796	30102796	30102796	30102796	30102796	30102796	30102796	30102796	30102796	30102796	30102796	30102796	30102796	30102796	30102796	30102796	30102796	30102796	30102796	30102796	30102796	30102796	30102796	30102796	30102796	30102796	30102796	30102796	30102796	30102796	30102796	30102796	30102796	30102796	30102796	30102796	30102796	30102796	30102796	30102796
30202792	30202792	30202792	30202792	30202792	30202792	30202792	30202792	30202792	30202792	30202792	30202792	30202792	30202792	30202792	30202792	30202792	30202792	30202792	30202792	30202792	30202792	30202792	30202792	30202792	30202792	30202792	30202792	30202792	30202792	30202792	30202792	30202792	30202792	30202792	30202792	30202792	30202792	30202792	30202792	30202792	30202792	30202792	30202792	30202792	30202792	30202792	30202792	30202792	30202792
30302788	30302788	30302788	30302788	30302788	30302788	30302788	30302788	30302788	30302788	30302788	30302788	30302788	30302788	30302788	30302788	30302788	30302788	30302788	30302788	30302788	30302788	30302788	30302788	30302788	30302788	30302788	30302788	30302788	30302788	30302788	30302788	30302788	30302788	30302788	30302788	30302788	30302788	30302788	30302788	30302788	30302788	30302788	30302788	30302788	30302788	30302788	30302788	30302788	30302788
30402784	30402784	30402784	30402784	30402784	30402784	30402784	30402784	30402784	30402784	30402784	30402784	30402784	30402784	30402784	30402784	30402784	30402784	30402784	30402784	30402784	30402784	30402784	30402784	30402784	30402784	30402784	30402784	30402784	30402784	30402784	30402784	30402784	30402784	30402784	30402784	30402784	30402784	30402784	30402784	30402784	30402784	30402784	30402784	30402784	30402784	30402784	30402784	30402784	30402784
30502780	30502780	30502780	30502780	30502780	30502780	30502780	30502780	30502780	30502780	30502780	30502780	30502780	30502780	30502780	30502780	30502780	30502780	30502780	30502780	30502780	30502780	30502780	30502780	30502780	30502780	30502780	30502780	30502780	30502780	30502780	30502780	30502780	30502780	30502780	30502780	30502780	30502780	30502780	30502780	30502780	30502780	30502780	30502780	30502780	30502780	30502780	30502780	30502780	30502780
30602776	30602776	30602776	30602776	30602776	30602776	30602776	30602776	30602776	30602776	30602776	30602776	30602776	30602776	30602776	30602776	30602776	30602776	30602776	30602776	30602776	30602776	30602776	30602776	30602776	30602776	30602776	30602776	30602776	30602776	30602776	30602776	30602776	30602776	30602776	30602776	30602776	30602776	30602776	30602776	30602776	30602776	30602776	30602776	30602776	30602776	30602776	30602776	30602776	30602776
30702772	30702772	30702772	30702772	30702772	30702772	30702772	30702772	30702772	30702772	30702772	30702772	30702772	30702772	30702772	30702772	30702772	30702772	30702772	30702772	30702772	30702772	30702772	30702772	30702772	30702772	30702772	30702772	30702772	30702772	30702772	30702772	30702772	30702772	30702772	30702772	30702772	30702772	30702772	30702772	30702772	30702772	30702772	30702772	30702772	30702772	30702772	30702772	30702772	30702772
30802768	30802768	30802768	30802768	30802768	30802768	30802768	30802768	30802768	30802768	30802768	30802768	30802768	30802768	30802768	30802768	30802768	30802768	30802768	30802768	30802768	30802768	30802768	30802768	30802768	30802768	30802768	30802768	30802768	30802768	30802768	30802768	30802768	30802768	30802768	30802768	30802768	30802768	30802768	30802768	30802768	30802768	30802768	30802768	30802768	30802768	30802768	30802768	30802768	30802768
30902764	30902764	30902764	30902764	30902764	30902764	30902764	30902764	30902764	30902764	30902764	30902764	30902764	30902764	30902764	30902764	30902764	30902764	30902764	30902764	30902764	30902764	30902764	30902764	30902764	30902764	30902764	30902764	30902764	30902764	30902764	30902764	30902764	30902764	30902764	30902764	30902764	30902764	30902764	30902764	30902764	30902764	30902764	30902764	30902764	30902764	30902764	30902764	30902764	30902764
31002760	31002760	31002760	31002760	31002760	31002760	31002760	31002760	31002760	31002760	31002760	31002760	31002760	31002760	31002760	31002760	31002760	31002760	31002760	31002760	31002760	31002760	31002760	31002760	31002760	31002760	31002760	31002760	31002760	31002760	31002760	31002760	31002760	31002760	31002760	31002760	31002760	31002760	31002760	31002760	31002760	31002760	31002760	31002760	31002760	31002760	31002760	31002760	31002760	31002760
31102756	31102756	31102756	31102756	31102756	31102756	31102756	31102756	31102756	31102756	31102756	31102756	31102756	31102756	31102756	31102756	31102756	31102756	31102756	31102756	31102756	31102756	31102756	31102756	31102756	31102756	31102756	31102756	31102756	31102756	31102756	31102756	31102756	31102756	31102756	31102756	31102756	31102756	31102756	31102756	31102756	31102756	31102756	31102756	31102756	31102756	31102756	31102756	31102756	31102756
31202752	31202752	31202752	31202752	31202752	31202752	31202752	31202752	31202752	31202752	31202752	31202752	31202752	31202752	31202752	31202752	31202752	31202752	31202752	31202752	31202752	31202752	31202752	31202752	31202752	31202752	31202752	31202752	31202752	31202752	31202752	31202752	31202752	31202752	31202752	31202752	31202752	31202752	31202752	31202752	31202752	31202752	31202752	31202752	31202752	31202752	31202752	31202752	31202752	31202752
31302748	31302748	31302748	31302748	31302748	31302748	31302748	31302748	31302748	31302748	31302748	31302748	31302748	31302748	31302748	31302748	31302748	31302748	31302748	31302748	31302748	31302748	31302748	31302748	31302748	31302748	31302748	31302748	31302748	31302748	31302748	31302748	31302748	31302748	31302748	31302748	31302748	31302748	31302748	31302748	31302748	31302748	31302748	31302748	31302748	31302748	31302748	31302748	31302748	31302748
31402744	31402744	31402744	31402744	31402744	31402744	31402744	31402744	31402744	31402744	31402744	31402744	31402744	31402744	31402744	31402744	31402744	31402744	31402744	31402744	31402744	31402744	31402744	31402744	31402744	31402744	31402744	31402744	31402744	31402744	31402744	31402744	31402744	31402744	31402744	31402744	31402744	31402744	31402744	31402744	31402744	31402744	31402744	31402744	31402744	31402744	31402744	31402744	31402744	31402744
31502740	31502740	31502740	31502740	31502740	31502740	31502740	31502740	31502740	31502740	31502740	31502740	31502740	31502740	31502740	31502740	31502740	31502740	31502740	31502740	31502740	31502740	31502740	31502740	31502740	31502740	31502740	31502740	31502740	31502740	31502740	31502740	31502740	31502740	31502740	31502740	31502740	31502740	31502740	31502740	31502740	31502740	31502740	31502740	31502740	31502740	31502740	31502740	31502740	31502740
31602736	31602736	31602736	31602736	31602736	31602736	31602736	31602736	31602736	31602736	31602736	31602736	31602736	31602736	31602736	31602736	31602736	31602736	31602736	31602736	31602736	31602736	31602736	31602736	31602736	31602736	31602736	31602736	31602736	31602736	31602736	31602736	31602736	31602736	31602736	31602736	31602736	31602736	31602736	31602736	31602736	31602736	31602736	31602736	31602736	31602736	31602736	31602736	31602736	31602736
31702732	31702732	31702732	31702732	31702732	31702732	31702732	31702732	31702732	31702732	31702732	31702732	31702732	31702732	31702732	31702732	31702732	31702732	31702732	31702732	31702732	31702732	31702732	31702732	31702732	31702732	31702732	31702732	31702732	31702732	31702732	31702732	31702732	31702732	31702732	31702732	31702732	31702732	31702732	31702732	31702732	31702732	31702732	31702732	31702732	31702732	31702732	31702732	31702732	31702732
31802728	31802728	31802728	31802728	31802728	31802728	31802728	31802728	31802728	31802728	31802728	31802728	31802728	31802728	31802728	31802728	31802728	31802728	31802728	31802728	31802728	31802728	31802728	31802728	31802728	31802728	31802728	31802728	31802728	31802728	31802728	31802728	31802728	31802728	31802728	31802728	31802728	31802728	31802728	31802728	31802728	31802728	31802728	31802728	31802728	31802728	31802728	31802728	31802728	31802728
31902724	31902724	31902724	31902724	31902724	31902724	31902724	31902724	31902724	31902724	31902724	31902724	31902724	31902724	31902724	31902724	31902724	31902724	31902724	31902724	31902724	31902724	31902724	31902724	31902724	31902724	31902724	31902724	31902724	31902724	31902724	31902724	31902724	31902724	31902724	31902724	31902724	31902724	31902724	31902724	31902724	31902724	31902724	31902724	31902724	31902724	31902724	31902724	31902724	31902724
32002720	32002720	32002720	32002720	32002720	32002720	32002720	32002720	32002720	32002720	32002720	32002720	32002720	32002720	32002720	32002720	32002720	32002720	32002720	32002720	32002720	32002720	32002720	32002720	32002720	32002720	32002720	32002720	32002720	32002720	32002720	32002720	32002720	32002720	32002720	32002720	32002720	32002720	32002720	32002720	32002720	32002720	32002720	32002720	32002720	32002720	32002720	32002720	32002720	32002720
32102716	32102716	32102716	32102716	32102716	32102716	32102716	32102716	32102716	32102716	32102716	32102716	32102716	32102716	32102716	32102716	32102716	32102716	32102716	32102716	32102716	32102716	32102716	32102716	32102716	32102716	32102716	32102716	32102716	32102716	32102716	32102716	32102716	32102716	32102716	32102716	32102716	32102716	32102716	32102716	32102716	32102716	32102716	32102716	32102716	32102716	32102716	32102716	32102716	32102716
32202712	32202712	32202712	32202712	32202712	32202712	32202712	32202712	32202712	32202712	32202712	32202712	32202712	32202712	32202712	32202712	32202712	32202712	32202712	32202712	32202712	32202712	32202712	32202712	32202712	32202712	32202712	32202712	32202712	32202712	32202712	32202712	32202712	32202712	32202712	32202712	32202712	32202712	32202712	32202712	32202712	32202712	32202712	32202712	32202712	32202712	32202712	32202712	32202712	32202712
32302708	32302708	32302708	32302708	32302708	32302708	32302708	32302708	32302708	32302708	32302708	32302708	32302708	32302708	32302708	32302708	32302708	32302708	32302708	32302708	32302708	32302708	32302708	32302708	32302708	32302708	32302708	32302708	32302708	32302708	32302708	32302708	32302708	32302708	32302708	32302708	32302708	32302708	32302708	32302708	32302708	32302708	32302708	32302708	32302708	32302708	32302708	32302708	32302708	32302708
32402704	32402704	32402704	32402704	32402704	32402704	32402704	32402704	32402704	32402704	32402704	32402704	32402704	32402704	32402704	32402704	32402704	32402704	32402704	32402704	32402704	32402704	32402704	32402704	32402704	32402704	32402704	32402704	32402704	32402704	32402704	32402704	32402704	32402704	32402704	32402704	32402704	32402704	32402704	32402704	32402704	32402704	32402704	32402704	32402704	32402704	32402704	32402704	32402704	32402704
32502700	32502700	32502700	32502700	32502700	32502700	32502700	32502700	32502700	32502700	32502700	32502700	32502700	32502700	32502700	32502700	32502700	32502700	32502700	32502700	32502700	32502700	32502700	32502700	32502700	32502700	32502700	32502700	32502700	32502700	32502700	32502700	32502700	32502700	32502700	32502700	32502700	32502700	32502700	32502700	32502700	32502700	32502700	32502700	32502700	32502700	32502700	32502700	32502700	32502700
32602696	32602696	32602696	32602696	32602696	32602696	32602696	32602696	32602696	32602696	32602696	32602696	32602696	32602696	32602696	32602696	32602696	32602696	32602696	32602696	32602696	32602696	32602696	32602696	32602696	32602696	32602696	32602696	32602696	32602696	32602696	32602696	32602696	32602696	32602696	32602696	32602696	32602696	32602696	32602696	32602696	32602696	32602696	32602696	32602696	32602696	32602696	32602696	32602696	32602696
32702692	32702692	32702692	32702692	32702692	32702692	32702692	32702692	32702692	32702692	32702692	32702692	32702692	32702692	32702692	32702692	32702692	32702692	32702692	32702692	32702692	32702692	32702692	32702692	32702692	32702692	32702692	32702692	32702692	32702692	32702692	32702692	32702692	32702692	32702692	32702692	32702692	32702692	32702692	32702692	32702692	32702692	32702692	32702692	32702692	32702692	32702692	32702692	32702692	32702692
32802688	32802688	32802688	32802688	32802688	32802688	32802688	32802688	32802688	32802688	32802688	32802688	32802688	32802688	32802688	32802688	32802688	32802688	32802688	32802688	32802688	32802688	32802688	32802688	32802688	32802688	32802688	32802688	32802688	32802688	32802688	32802688	32802688	32802688	32802688	32802688	32802688	32802688	32802688	32802688	32802688	32802688	32802688	32802688	32802688	32802688	32802688	32802688	32802688	32802688
32902684	32902684	32902684	32902684	32902684	32902684	32902684	32902684	32902684	32902684	32902684	32902684	32902684	32902684	32902684	32902684	32902684	32902684	32902684	32902684	32902684	32902684	32902684	32902684	32902684	32902684	32902684	32902684	32902684	32902684	32902684	32902684	32902684	32902684	32902684	32902684	32902684	32902684	32902684	32902684	32902684	32902684	32902684	32902684	32902684	32902684	32902684	32902684	32902684	32902684
33002680	33002680	33002680	33002680	33002680	33002680	33002680	33002680	33002680	33002680	33002680	33002680	33002680	33002680	33002680	33002680	33002680	33002680	33002680	33002680	33002680	33002680	33002680	33002680	33002680	33002680	33002680	33002680	33002680	33002680	33002680	33002680	33002680	33002680	33002680	33002680	33002680	33002680	33002680	33002680	33002680	33002680	33002680	33002680	33002680	33002680	33002680	33002680	33002680	33002680
33102676	33102676	33102676	33102676	33102676	33102676	33102676	33102676	33102676	33102676	33102676	33102676	33102676	33102676	33102676	33102676	33102676	33102676	33102676	33102676	33102676	33102676	33102676	33102676	33102676	33102676	33102676	33102676	33102676	33102676	33102676	33102676	33102676	33102676	33102676	33102676	33102676	33102676	33102676	33102676	33102676	33102676	33102676	33102676	33102676	33102676	33102676	33102676	33102676	33102676
33202672	33202672	33202672	33202672	33202672	33202672	33202672	33202672	33202672	33202672	33202672	33202672	33202672	33202672	33202672	33202672	33202672	33202672	33202672	33202672	33202672	33202672	33202672	33202672	33202672	33202672	33202672	33202672	33202672	33202672	33202672	33202672	33202672	33202672	33202672	33202672	33202672	33202672	33202672	33202672	33202672	33202672	33202672	33202672	33202672	33202672	33202672	33202672	33202672	33202672
33302668	33302668	33302668	33302668	33302668	33302668	33302668	33302668	33302668	33302668	33302668	33302668	33302668	33302668	33302668	33302668	33302668	33302668	33302668	33302668	33302668	33302668	33302668	33302668	33302668	33302668	33302668	33302668	33302668	33302668	33302668	33302668	33302668	33302668	33302668	33302668	33302668	33302668	33302668	33302668	33302668	33302668	33302668	33302668	33302668	33302668	33302668	33302668	33302668	33302668
33402664	33402664	33402664	33402664	33402664	33402664	33402664	33402664	33402664	33402664	33402664	33402664	33402664	33402664	33402664	33402664	33402664	33402664	33402664	33402664	33402664	33402664	33402664	33402664	33402664	33402664	33402664	33402664	33402664	33402664	33402664	33402664	33402664	33402664	33402664	33402664	33402664	33402664	33402664	33402664	33402664	33402664	33402664	33402664	33402664	33402664	33402664	33402664	33402664	33402664
33502660	33502660	33502660	33502660	33502660	33502660	33502660	33502660	33502660	33502660	33502660	33502660	33502660	33502660	33502660	33502660	33502660	33502660	33502660	33502660	33502660	33502660	33502660	33502660	33502660	33502660	33502660	33502660	33502660	33502660	33502660	33502660	33502660	33502660	33502660	33502660	33502660	33502660	33502660	33502660	33502660	33502660	33502660	33502660	33502660	33502660	33502660	33502660	33502660	33502660
33602656	33602656	33602656	33602656	33602656	33602656	33602656	33602656	33602656	33602656	33602656	33602656	33602656	33602656	33602656	33602656	33602656	33602656	33602656	33602656	33602656	33602656	33602656	33602656	33602656	33602656	33602656	33602656	33602656	33602656	33602656	33602656	33602656	33602656	33602656	33602656	33602656	33602656	33602656	33602656	33602656	33602656	33602656	33602656	33602656	33602656	33602656	33602656	33602656	33602656
33702652	33702652	33702652	33702652	33702652	33702652	33702652	33702652	33702652	33702652	33702652	33702652	33702652	33702652	33702652	33702652	33702652	33702652	33702652	33702652	33702652	33702652	33702652	33702652	33702652	33702652	33702652	33702652	33702652	33702652	33702652	33702652	33702652	33702652	33702652	33702652	33702652	33702652	33702652	33702652	33702652	33702652	33702652	33702652	33702652	33702652	33702652	33702652	33702652	33702652
33802648	33802648	33802648	33802648	33802648	33802648	33802648	33802648	33802648	33802648	33802648	33802648	33802648	33802648	33802648	33802648	33802648	33802648	33802648	33802648	33802648	33802648	33802648	33802648	33802648	33802648	33802648	33802648	33802648	33802648	33802648	33802648	33802648	33802648	33802648	33802648	33802648	33802648	33802648	33802648	33802648	33802648	33802648	33802648	33802648	33802648	33802648	33802648	33802648	33802648
33902644	33902644	33902644	33902644	33902644	33902644	33902644	33902644	33902644	33902644	33902644	33902644	33902644	33902644	33902644	33902644	33902644	33902644	33902644	33902644	33902644	33902644	33902644	33902644	33902644	33902644	33902644	33902644	33902644	33902644	33902644	33902644	33902644	33902644	33902644	33902644	33902644	33902644	33902644	33902644	33902644	33902644	33902644	33902644	33902644	33902644	33902644	33902644	33902644	33902644
34002640	34002640	34002640	34002640	34002640	34002640	34002640	34002640	34002640	34002640	34002640	34002640	34002640	34002640	34002640	34002640	34002640	34002640	34002640	34002640	34002640	34002640	34002640	34002640	34002640	34002640	34002640	34002640	34002640	34002640	34002640	34002640	34002640	34002640	34002640	34002640	34002640	34002640	34002640	34002640	34002640	34002640	34002640	34002640	34002640	34002640	34002640	34002640	34002640	34002640
34102636	34102636	34102636	34102636	34102636	34102636	34102636	34102636	34102636	34102636	34102636	34102636	34102636	34102636	34102636	34102636	34102636	34102636	34102636	34102636	34102636	34102636	34102636	34102636	34102636	34102636	34102636	34102636	34102636	34102636	34102636	34102636	34102636	34102636	34102636	34102636	34102636	34102636	34102636	34102636	34102636	34102636	34102636	34102636	34102636	34102636	34102636	34102636	34102636	34102636
34202632	34202632	34202632	34202632	34202632	34202632	34202632	34202632	34202632	34202632	34202632	34202632	34202632	34202632	34202632	34202632	34202632	34202632	34202632	34202632	34202632	34202632	34202632	34202632	34202632	34202632	34202632	34202632	34202632	34202632	34202632	34202632	34202632	34202632	34202632	34202632	34202632	34202632	34202632	34202632	34202632	34202632	34202632	34202632	34202632	34202632	34202632	34202632	34202632	34202632
34302628	34302628	34302628	34302628	34302628	34302628	34302628	34302628	34302628	34302628	34302628	34302628	34302628	34302628	34302628	34302628	34302628	34302628	34302628	34302628	34302628	34302628	34302628	34302628	34302628	34302628	34302628	34302628	34302628	34302628	34302628	34302628	34302628	34302628	34302628	34302628	34302628	34302628	34302628	34302628	34302628	34302628	34302628	34302628	34302628	34302628	34302628	34302628	34302628	34302628
34402624	34402624	34402624	34402624	34402624	34402624	34402624	34402624	34402624	34402624	34402624	34402624	34402624	34402624	34402624	34402624	34402624	34402624	34402624	34402624	34402624	34402624	34402624	34402624	34402624	34402624	34402624	34402624	34402624	34402624	34402624	34402624	34402624	34402624	34402624	34402624	34402624	34402624	34402624	34402624	34402624	34402624	34402624	34402624	34402624	34402624	34402624	34402624	34402624	34402624
34502620	34502620	34502620	34502620	34502620	34502620	34502620	34502620	34502620	34502620	34502620	34502620	34502620	34502620	34502620	34502620	34502620	34502620	34502620	34502620	34502620	34502620	34502620	34502620	34502620	34502620	34502620	34502620	34502620	34502620	34502620	34502620	34502620	34502620	34502620	34502620	34502620	34502620	34502620	34502620	34502620	34502620	34502620	34502620	34502620	34502620	34502620	34502620	34502620	34502620
34602616	34602616	34602616	34602616	34602616	34602616	34602616	34602616	34602616	34602616	34602616	34602616	34602616	34602616	34602616	34602616	34602616	34602616	34602616	34602616	34602616	34602616	34602616	34602616	34602616	34602616	34602616	34602616	34602616	34602616	34602616	34602616	34602616	34602616	34602616	34602616	34602616	34602616	34602616	34602616	34602616	34602616	34602616	34602616	34602616	34602616	34602616	34602616	34602616	34602616
34702612	34702612	34702612	34702612	34702612	34702612	34702612	34702612	34702612	34702612	34702612	34702612	34702612	34702612	34702612	34702612	34702612	34702612	34702612	34702612	34702612	34702612	34702612	34702612	34702612	34702612	34702612	34702612	34702612	34702612	34702612	34702612	34702612	34702612	34702612	34702612	34702612	34702612	34702612	34702612	34702612	34702612	34702612	34702612	34702612	34702612	34702612	34702612	34702612	34702612
34802608	34802608	34802608	34802608	34802608	34802608	34802608	34802608	34802608	34802608	34802608	34802608	34802608	34802608	34802608	34802608	34802608	34802608	34802608	34802608	34802608	34802608	34802608	34802608	34802608	34802608	34802608	34802608	34802608	34802608	34802608	34802608	34802608	34802608	34802608	34802608	34802608	34802608	34802608	34802608	34802608	34802608	34802608	34802608	34802608	34802608	34802608	34802608	34802608	34802608
34902604	34902604	34902604	34902604	34902604	34902604	34902604	34902604	34902604	34902604	34902604	34902604	34902604	34902604	34902604	34902604	34902604	34902604	34902604	34902604	34902604	34902604	34902604	34902604	34902604	34902604	34902604	34902604	34902604	34902604	34902604	34902604	34902604	34902604	34902604	34902604	34902604	34902604	34902604	34902604	34902604	34902604	34902604	34902604	34902604	34902604	34902604	34902604	34902604	34902604
35002600	35002600	35002600	35002600	35002600	35002600	35002600	35002600	35002600	35002600	35002600	35002600	35002600	35002600	35002600	35002600	35002600	35002600	35002600	35002600	35002600	35002600	35002600	35002600	35002600	35002600	35002600	35002600	35002600	35002600	35002600	35002600	35002600	35002600	35002600	35002600	35002600	35002600	35002600	35002600	35002600	35002600	35002600	35002600	35002600	35002600	35002600	35002600	35002600	35002600
35102596	35102596	35102596	35102596	35102596	35102596	35102596	35102596	35102596	35102596	35102596	35102596	35102596	35102596	35102596	35102596	35102596	35102596	35102596	35102596	35102596	35102596	35102596	35102596	35102596	35102596	35102596	35102596	35102596	35102596	35102596	35102596	35102596	35102596	35102596	35102596	35102596	35102596	35102596	35102596	35102596	35102596	35102596	35102596	35102596	35102596	35102596	35102596	35102596	35102596
35202592	35202592	35202592	35202592	35202592	35202592	35202592	35202592	35202592	35202592	35202592	35202592	35202592	35202592	35202592	35202592	35202592	35202592	35202592	35202592	35202592	35202592	35202592	35202592	35202592	35202592	35202592	35202592	35202592	35202592	35202592	35202592	35202592	35202592	35202592	35202592	35202592	35202592	35202592	35202592	35202592	35202592	35202592	35202592	35202592	35202592	35202592	35202592	35202592	35202592
35302588	35302588	35302588	35302588	35302588	35302588	35302588	35302588	35302588	35302588	35302588	35302588	35302588	35302588	35302588	35302588	35302588	35302588	35302588	35302588	35302588	35302588	35302588	35302588	35302588	35302588	35302588	35302588	35302588	35302588	35302588	35302588	35302588	35302588	35302588	35302588	35302588	35302588	35302588	35302588	35302588	35302588	35302588	35302588	35302588	35302588	35302588	35302588	35302588	35302588
35402584	35402584	35402584	35402584	35402584	35402584	35402584	35402584	35402584	35402584	35402584	35402584	35402584	35402584	35402584	35402584	35402584	35402584	35402584	35402584	35402584	35402584	35402584	35402584	35402584	35402584	35402584	35402584	35402584	35402584	35402584	35402584	35402584	35402584	35402584	35402584	35402584	35402584	35402584	35402584	35402584	35402584	35402584	35402584	35402584	35402584	35402584	35402584	35402584	35402584
35502580	35502580	35502580	35502580	35502580	35502580	35502580	35502580	35502580	35502580	35502580	35502580	35502580	35502580	35502580	35502580	35502580	35502580	35502580	35502580	35502580	35502580	35502580	35502580	35502580	35502580	35502580	35502580	35502580	35502580	35502580	35502580	35502580	35502580	35502580	35502580	35502580	35502580	35502580	35502580	35502580	35502580	35502580	35502580	35502580	35502580	35502580	35502580	35502580	35502580
35602576	35602576	35602576	35602576	35602576	35602576	35602576	35602576	35602576	35602576	35602576	35602576	35602576	35602576	35602576	35602576	35602576	35602576	35602576	35602576	35602576	35602576	35602576	35602576	35602576	35602576	35602576	35602576	35602576	35602576	35602576	35602576	35602576	35602576	35602576	35602576	35602576	35602576	35602576	35602576	35602576	35602576	35602576	35602576	35602576	35602576	35602576	35602576	35602576	35602576
35702572	35702572	35702572	35702572	35702572	35702572	35702572	35702572	35702572	35702572	35702572	35702572	35702572	35702572	35702572	35702572	35702572	35702572	35702572	35702572	35702572	35702572	35702572	35702572	35702572	35702572	35702572	35702572	35702572	35702572	35702572	35702572	35702572	35702572	35702572	35702572	35702572	35702572	35702572	35702572	35702572	35702572	35702572	35702572	35702572	35702572	35702572	35702572	35702572	35702572
35802568	35802568	35802568	35802568	35802568	35802568	35802568	35802568	35802568	35802568	35802568	35802568	35802568	35802568	35802568	35802568	35802568	35802568	35802568	35802568	35802568	35802568	35802568	35802568	35802568	35802568	35802568	35802568	35802568	35802568	35802568	35802568	35802568	35802568	35802568	35802568	35802568	35802568	35802568	35802568	35802568	35802568	35802568	35802568	35802568	35802568	35802568	35802568	35802568	35802568
35902564	35902564	35902564	35902564	35902564	35902564	35902564	35902564	35902564	35902564	35902564	35902564	35902564	35902564	35902564	35902564	35902564	35902564	35902564	35902564	35902564	35902564	35902564	35902564	35902564	35902564	35902564	35902564	35902564	35902564	35902564	35902564	35902564	35902564	35902564	35902564	35902564	35902564	35902564	35902564	35902564	35902564	35902564	35902564	35902564	35902564	35902564	35902564	35902564	35902564
36002560	36002560	36002560	36002560	36002560	36002560	36002560	36002560	36002560	36002560	36002560	36002560	36002560	36002560	36002560	36002560	36002560	36002560	36002560	36002560	36002560	36002560	36002560	36002560	36002560	36002560	36002560	36002560	36002560	36002560	36002560	36002560	36002560	36002560	36002560	36002560	36002560	36002560	36002560	36002560	36002560	36002560	36002560	36002560	36002560	36002560	36002560	36002560	36002560	36002560
36102556	36102556	36102556	36102556	36102556	36102556	36102556	36102556	36102556	36102556	36102556	36102556	36102556	36102556	36102556	36102556	36102556	36102556	36102556	36102556	36102556	36102556	36102556	36102556	36102556	36102556	36102556	36102556	36102556	36102556	36102556	36102556	36102556	36102556	36102556	36102556	36102556	36102556	36102556	36102556	36102556	36102556	36102556	36102556	36102556	36102556	36102556	36102556	36102556	36102556
36202552	36202552	36202552	36202552	36202552	36202552	36202552	36202552	36202552	36202552	36202552	36202552	36202552	36202552	36202552	36202552	36202552	36202552	36202552	36202552	36202552	36202552	36202552	36202552	36202552	36202552	36202552	36202552	36202552	36202552	36202552	36202552	36202552	36202552	36202552	36202552	36202552	36202552	36202552	36202552	36202552	36202552	36202552	36202552	36202552	36202552	36202552	36202552	36202552	36202552
36302548	36302548	36302548	36302548	36302548	36302548	36302548	36302548	36302548	36302548	36302548	36302548	36302548	36302548	36302548	36302548	36302548	36302548	36302548	36302548	36302548	36302548	36302548	36302548	36302548	36302548	36302548	36302548	36302548	36302548	36302548	36302548	36302548	36302548	36302548	36302548	36302548	36302548	36302548	36302548	36302548	36302548	36302548	36302548	36302548	36302548	36302548	36302548	36302548	36302548
36402544	36402544	36402544	36402544	36402544	36402544	36402544	36402544	36402544	36402544	36402544	36402544	36402544	36402544	36402544	36402544	36402544	36402544	36402544	36402544	36402544	36402544	36402544	36402544	36402544	36402544	36402544	36402544	36402544	36402544	36402544	36402544	36402544	36402544	36402544	36402544	36402544	36402544	36402544	36402544	36402544	36402544	36402544	36402544	36402544	36402544	36402544	36402544	36402544	36402544
36502540	36502540	36502540	36502540	36502540	36502540	36502540	36502540	36502540	36502540	36502540	36502540	36502540	36502540	36502540	36502540	36502540	36502540	36502540	36502540	36502540	36502540	36502540	36502540	36502540	36502540	36502540	36502540	36502540	36502540	36502540	36502540	36502540	36502540	36502540	36502540	36502540	36502540	36502540	36502540	36502540	36502540	36502540	36502540	36502540	36502540	36502540	36502540	36502540	36502540
36602536	36602536	36602536	36602536	36602536	36602536	36602536	36602536	36602536	36602536	36602536	36602536	36602536	36602536	36602536	36602536	36602536	36602536	36602536	36602536	36602536	36602536	36602536	36602536	36602536	36602536	36602536	36602536	36602536	36602536	36602536	36602536	36602536	36602536	36602536	36602536	36602536	36602536	36602536	36602536	36602536	36602536	36602536	36602536	36602536	36602536	36602536	36602536	36602536	36602536
36702532	36702532	36702532	36702532	36702532	36702532	36702532	36702532	36702532	36702532	36702532	36702532	36702532	36702532	36702532	36702532	36702532	36702532	36702532	36702532	36702532	36702532	36702532	36702532	36702532	36702532	36702532	36702532	36702532	36702532	36702532	36702532	36702532	36702532	36702532	36702532	36702532	36702532	36702532	36702532	36702532	36702532	36702532	36702532	36702532	36702532	36702532	36702532	36702532	36702532
36802528	36802528	36802528	36802528	36802528	36802528	36802528	36802528	36802528	36802528	36802528	36802528	36802528	36802528	36802528	36802528	36802528	36802528	36802528	36802528	36802528	36802528	36802528	36802528	36802528	36802528	36802528	36802528	36802528	36802528	36802528	36802528	36802528	36802528	36802528	36802528	36802528	36802528	36802528	36802528	36802528	36802528	36802528	36802528	36802528	36802528	36802528	36802528	36802528	36802528
36902524	36902524	36902524	36902524	36902524	36902524	36902524	36902524	36902524	36902524	36902524	36902524	36902524	36902524	36902524	36902524	36902524	36902524	36902524	36902524	36902524	36902524	36902524	36902524	36902524	36902524	36902524	36902524	36902524	36902524	36902524	36902524	36902524	36902524	36902524	36902524	36902524	36902524	36902524	36902524	36902524	36902524	36902524	36902524	36902524	36902524	36902524	36902524	36902524	36902524
37002520	37002520	37002520	37002520	37002520	37002520	37002520	37002520	37002520	37002520	37002520	37002520	37002520	37002520	37002520	37002520	37002520	37002520	37002520	37002520	37002520	37002520	37002520	37002520	37002520	37002520	37002520	37002520	37002520	37002520	37002520	37002520	37002520	37002520	37002520	37002520	37002520	37002520	37002520	37002520	37002520	37002520	37002520	37002520	37002520	37002520	37002520	37002520	37002520	37002520
37102516	37102516	37102516	37102516	37102516	37102516	37102516	37102516	37102516	37102516	37102516	37102516	37102516	37102516	37102516	37102516	37102516	37102516	37102516	37102516	37102516	37102516	37102516	37102516	37102516	37102516	37102516	37102516	37102516	37102516	37102516	37102516	37102516	37102516	37102516	37102516	37102516	37102516	37102516	37102516	37102516	37102516	37102516	37102516	37102516	37102516	37102516	37102516	37102516	37102516
37202512	37202512	37202512	37202512	37202512	37202512	37202512	37202512	37202512	37202512	37202512	37202512	37202512	37202512	37202512	37202512	37202512	37202512	37202512	37202512	37202512	37202512	37202512	37202512	37202512	37202512	37202512	37202512	37202512	37202512	37202512	37202512	37202512	37202512	37202512	37202512	37202512	37202512	37202512	37202512	37202512	37202512	37202512	37202512	37202512	37202512	37202512	37202512	37202512	37202512
37302508	37302508	37302508	37302508	37302508	37302508	37302508	37302508	37302508	37302508	37302508	37302508	37302508	37302508	37302508	37302508	37302508	37302508	37302508	37302508	37302508	37302508	37302508	37302508	37302508	37302508	37302508	37302508	37302508	37302508	37302508	37302508	37302508	37302508	37302508	37302508	37302508	37302508	37302508	37302508	37302508	37302508	37302508	37302508	37302508	37302508	37302508	37302508	37302508	37302508
37402504	37402504	37402504	37402504	37402504	37402504	37402504	37402504	37402504	37402504	37402504	37402504	37402504	37402504	37402504	37402504	37402504	37402504	37402504	37402504	37402504	37402504	37402504	37402504	37402504	37402504	37402504	37402504	37402504	37402504	37402504	37402504	37402504	37402504	37402504	37402504	37402504	37402504	37402504	37402504	37402504	37402504	37402504	37402504	37402504	37402504	37402504	37402504	37402504	37402504
37502500	37502500	37502500	37502500	37502500	37502500	37502500	37502500	37502500	37502500	37502500	37502500	37502500	37502500	37502500	37502500	37502500	37502500	37502500	37502500	37502500	37502500	37502500	37502500	37502500	37502500	37502500	37502500	37502500	37502500	37502500	37502500	37502500	37502500	37502500	37502500	37502500	37502500	37502500	37502500	37502500	37502500	37502500	37502500	37502500	37502500	37502500	37502500	37502500	37502500
37602496	37602496	37602496	37602496	37602496	37602496	37602496	37602496	37602496	37602496	37602496	37602496	37602496	37602496	37602496	37602496	37602496	37602496	37602496	37602496	37602496	37602496	37602496	37602496	37602496	37602496	37602496	37602496	37602496	37602496	37602496	37602496	37602496	37602496	37602496	37602496	37602496	37602496	37602496	37602496	37602496	37602496	37602496	37602496	37602496	37602496	37602496	37602496	37602496	37602496
37702492	37702492	37702492	37702492	37702492	37702492	37702492	37702492	37702492	37702492	37702492	37702492	37702492	37702492	37702492	37702492	37702492	37702492	37702492	37702492	37702492	37702492	37702492	37702492	37702492	37702492	37702492	37702492	37702492	37702492	37702492	37702492	37702492	37702492	37702492	37702492	37702492	37702492	37702492	37702492	37702492	37702492	37702492	37702492	37702492	37702492	37702492	37702492	37702492	37702492
37802488	37802488	37802488	37802488	37802488	37802488	37802488	37802488	37802488	37802488	37802488	37802488	37802488	37802488	37802488	37802488	37802488	37802488	37802488	37802488	37802488	37802488	37802488	37802488	37802488	37802488	37802488	37802488	37802488	37802488	37802488	37802488	37802488	37802488	37802488	37802488	37802488	37802488	37802488	37802488	37802488	37802488	37802488	37802488	37802488	37802488	37802488	37802488	37802488	37802488
37902484	37902484	37902484	37902484	37902484	37902484	37902484	37902484	37902484	37902484	37902484	37902484	37902484	37902484	37902484	37902484	37902484	37902484	37902484	37902484	37902484	37902484	37902484	37902484	37902484	37902484	37902484	37902484	37902484	37902484	37902484	37902484	37902484	37902484	37902484	37902484	37902484	37902484	37902484	37902484	37902484	37902484	37902484	37902484	37902484	37902484	37902484	37902484	37902484	37902484
38002480	38002480	38002480	38002480	38002480	38002480	38002480	38002480	38002480	38002480	38002480	38002480	38002480	38002480	38002480	38002480	38002480	38002480	38002480	38002480	38002480	38002480	38002480	38002480	38002480	38002480	38002480	38002480	38002480	38002480	38002480	38002480	38002480	38002480	38002480	38002480	38002480	38002480	38002480	38002480	38002480	38002480	38002480	38002480	38002480	38002480	38002480	38002480	38002480	38002480
38102476	38102476	38102476	38102476	38102476	38102476	38102476	38102476	38102476	38102476	38102476	38102476	38102476	38102476	38102476	38102476	38102476	38102476	38102476	38102476	38102476	38102476	38102476	38102476	38102476	38102476	38102476	38102476	38102476	38102476	38102476	38102476	38102476	38102476	38102476	38102476	38102476	38102476	38102476	38102476	38102476	38102476	38102476	38102476	38102476	38102476	38102476	38102476	38102476	38102476
38202472	38202472	38202472	38202472	38202472	38202472	38202472	38202472	38202472	38202472	38202472	38202472	38202472	38202472	38202472	38202472	38202472	38202472	38202472	38202472	38202472	38202472	38202472	38202472	38202472	38202472	38202472	38202472	38202472	38202472	38202472	38202472	38202472	38202472	38202472	38202472	38202472	38202472	38202472	38202472	38202472	38202472	38202472	38202472	38202472	38202472	38202472	38202472	38202472	38202472
38302468	38302468	38302468	38302468	38302468	38302468	38302468	38302468	38302468	38302468	38302468	38302468	38302468	38302468	38302468	38302468	38302468	38302468	38302468	38302468	38302468	38302468	38302468	38302468	38302468	38302468	38302468	38302468	38302468	38302468	38302468	38302468	38302468	38302468	38302468	38302468	38302468	38302468	38302468	38302468	38302468	38302468	38302468	38302468	38302468	38302468	38302468	38302468	38302468	38302468
38402464	38402464	38402464	38402464	38402464	38402464	38402464	38402464	38402464	38402464	38402464	38402464	38402464	38402464	38402464	38402464	38402464	38402464	38402464	38402464	38402464	38402464	38402464	38402464	38402464	38402464	38402464	38402464	38402464	38402464	38402464	38402464	38402464	38402464	38402464	38402464	38402464	38402464	38402464	38402464	38402464	38402464	38402464	38402464	38402464	38402464	38402464	38402464	38402464	38402464
38502460	38502460	38502460	38502460	38502460	38502460	38502460	38502460	38502460	38502460	38502460	38502460	38502460	38502460	38502460	38502460	38502460	38502460	38502460	38502460	38502460	38502460	38502460	38502460	38502460	38502460	38502460	38502460	38502460	38502460	38502460	38502460	38502460	38502460	38502460	38502460	38502460	38502460	38502460	38502460	38502460	38502460	38502460	38502460	38502460	38502460	38502460	38502460	38502460	38502460
38602456	38602456	38602456	38602456	38602456	38602456	38602456	38602456	38602456	38602456	38602456	38602456	38602456	38602456	38602456	38602456	38602456	38602456	38602456	38602456	38602456	38602456	38602456	38602456	38602456	38602456	38602456	38602456	38602456	38602456	38602456	38602456	38602456	38602456	38602456	38602456	38602456	38602456	38602456	38602456	38602456	38602456	38602456	38602456	38602456	38602456	38602456	38602456	38602456	38602456
38702452	38702452	38702452	38702452	38702452	38702452	38702452	38702452	38702452	38702452	38702452	38702452	38702452	38702452	38702452	38702452	38702452	38702452	38702452	38702452	38702452	38702452	38702452	38702452	38702452	38702452	38702452	38702452	38702452	38702452	38702452	38702452	38702452	38702452	38702452	38702452	38702452	38702452	38702452	38702452	38702452	38702452	38702452	38702452	38702452	38702452	38702452	38702452	38702452	38702452
38802448	38802448	38802448	38802448	38802448	38802448	38802448	38802448	38802448	38802448	38802448	38802448	38802448	38802448	38802448	38802448	38802448	38802448	38802448	38802448	38802448	38802448	38802448	38802448	38802448	38802448	38802448	38802448	38802448	38802448	38802448	38802448	38802448	38802448	38802448	38802448	38802448	38802448	38802448	38802448	38802448	38802448	38802448	38802448	38802448	38802448	38802448	38802448	38802448	38802448
38902444	38902444	38902444	38902444	38902444	38902444	38902444	38902444	38902444	38902444	38902444	38902444	38902444	38902444	38902444	38902444	38902444	38902444	38902444	38902444	38902444	38902444	38902444	38902444	38902444	38902444	38902444	38902444	38902444	38902444	38902444	38902444	38902444	38902444	38902444	38902444	38902444	38902444	38902444	38902444	38902444	38902444	38902444	38902444	38902444	38902444	38902444	38902444	38902444	38902444
39002440	39002440	39002440	39002440	39002440	39002440	39002440	39002440	39002440	39002440	39002440	39002440	39002440	39002440	39002440	39002440	39002440	39002440	39002440	39002440	39002440	39002440	39002440	39002440	39002440	39002440	39002440	39002440	39002440	39002440	39002440	39002440	39002440	39002440	39002440	39002440	39002440	39002440	39002440	39002440	39002440	39002440	39002440	39002440	39002440	39002440	39002440	39002440	39002440	39002440
39102436	39102436	39102436	39102436	39102436	39102436	39102436	39102436	39102436	39102436	39102436	39102436	39102436	39102436	39102436	39102436	39102436	39102436	39102436	39102436	39102436	39102436	39102436	39102436	39102436	39102436	39102436	39102436	39102436	39102436	39102436	39102436	39102436	39102436	39102436	39102436	39102436	39102436	39102436	39102436	39102436	39102436	39102436	39102436	39102436	39102436	39102436	39102436	39102436	39102436
39202432	39202432	39202432	39202432	39202432	39202432	39202432	39202432	39202432	39202432	39202432	39202432	39202432	39202432	39202432	39202432	39202432	39202432	39202432	39202432	39202432	39202432	39202432	39202432	39202432	39202432	39202432	39202432	39202432	39202432	39202432	39202432	39202432	39202432	39202432	39202432	39202432	39202432	39202432	39202432	39202432	39202432	39202432	39202432	39202432	39202432	39202432	39202432	39202432	39202432
39302428	39302428	39302428	39302428	39302428	39302428	39302428	39302428	39302428	39302428	39302428	39302428	39302428	39302428	39302428	39302428	39302428	39302428	39302428	39302428	39302428	39302428	39302428	39302428	39302428	39302428	39302428	39302428	39302428	39302428	39302428	39302428	39302428	39302428	39302428	39302428	39302428	39302428	39302428	39302428	39302428	39302428	39302428	39302428	39302428	39302428	39302428	39302428	39302428	39302428
39402424	39402424	39402424	39402424	39402424	39402424	39402424	39402424	39402424	39402424	39402424	39402424	39402424	39402424	39402424	39402424	39402424	39402424	39402424	39402424	39402424	39402424	39402424	39402424	39402424	39402424	39402424	39402424	39402424	39402424	39402424	39402424	39402424	39402424	39402424	39402424	39402424	39402424	39402424	39402424	39402424	39402424	39402424	39402424	39402424	39402424	39402424	39402424	39402424	39402424
39502420	39502420	39502420	39502420	39502420	39502420	39502420	39502420	39502420	39502420	39502420	39502420	39502420	39502420	39502420	39502420	39502420	39502420	39502420	39502420	39502420	39502420	39502420	39502420	39502420	39502420	39502420	39502420	39502420	39502420	39502420	39502420	39502420	39502420	39502420	39502420	39502420	39502420	39502420	39502420	39502420	39502420	39502420	39502420	39502420	39502420	39502420	39502420	39502420	39502420
39602416	39602416	39602416	39602416	39602416	39602416	39602416	39602416	39602416	39602416	39602416	39602416	39602416	39602416	39602416	39602416	39602416	39602416	39602416	39602416	39602416	39602416	39602416	39602416	39602416	39602416	39602416	39602416	39602416	39602416	39602416	39602416	39602416	39602416	39602416	39602416	39602416	39602416	39602416	39602416	39602416	39602416	39602416	39602416	39602416	39602416	39602416	39602416	39602416	39602416
39702412	39702412	39702412	39702412	39702412	39702412	39702412	39702412	39702412	39702412	39702412	39702412	39702412	39702412	39702412	39702412	39702412	39702412	39702412	39702412	39702412	39702412	39702412	39702412	39702412	39702412	39702412	39702412	39702412	39702412	39702412	39702412	39702412	39702412	39702412	39702412	39702412	39702412	39702412	39702412	39702412	39702412	39702412	39702412	39702412	39702412	39702412	39702412	39702412	39702412
39802408	39802408	39802408	39802408	39802408	39802408	39802408	39802408	39802408	39802408	39802408	39802408	39802408	39802408	39802408	39802408	39802408	39802408	39802408	39802408	39802408	39802408	39802408	39802408	39802408	39802408	39802408	39802408	39802408	39802408	39802408	39802408	39802408	39802408	39802408	39802408	39802408	39802408	39802408	39802408	39802408	39802408	39802408	39802408	39802408	39802408	39802408	39802408	39802408	39802408
39902404	39902404	39902404	39902404	39902404	39902404	39902404	39902404	39902404	39902404	39902404	39902404	39902404	39902404	39902404	39902404	39902404	39902404	39902404	39902404	39902404	39902404	39902404	39902404	39902404	39902404	39902404	39902404	39902404	39902404	39902404	39902404	39902404	39902404	39902404	39902404	39902404	39902404	39902404	39902404	39902404	39902404	39902404	39902404	39902404	39902404	39902404	39902404	39902404	39902404
40002400	40002400	40002400	40002400	40002400	40002400	40002400	40002400	40002400	40002400	40002400	40002400	40002400	40002400	40002400	40002400	40002400	40002400	40002400	40002400	40002400	40002400	40002400	40002400	40002400	40002400	40002400	40002400	40002400	40002400	40002400	40002400	40002400	40002400	40002400	40002400	40002400	40002400	40002400	40002400	40002400	40002400	40002400	40002400	40002400	40002400	40002400	40002400	40002400	40002400
40102396	40102396	40102396	40102396	40102396	40102396	40102396	40102396	40102396	40102396	40102396	40102396	40102396	40102396	40102396	40102396	40102396	40102396	40102396	40102396	40102396	40102396	40102396	40102396	40102396	40102396	40102396	40102396	40102396	40102396	40102396	40102396	40102396	40102396	40102396	40102396	40102396	40102396	40102396	40102396	40102396	40102396	40102396	40102396	40102396	40102396	40102396	40102396	40102396	40102396
40202392	40202392	40202392	40202392	40202392	40202392	40202392	40202392	40202392	40202392	40202392	40202392	40202392	40202392	40202392	40202392	40202392	40202392	40202392	40202392	40202392	40202392	40202392	40202392	40202392	40202392	40202392	40202392	40202392	40202392	40202392	40202392	40202392	40202392	40202392	40202392	40202392	40202392	40202392	40202392	40202392	40202392	40202392	40202392	40202392	40202392	40202392	40202392	40202392	40202392
40302388	40302388	40302388	40302388	40302388	40302388	40302388	40302388	40302388	40302388	40302388	40302388	40302388	40302388	40302388	40302388	40302388	40302388	40302388	40302388	40302388	40302388	40302388	40302388	40302388	40302388	40302388	40302388	40302388	40302388	40302388	40302388	40302388	40302388	40302388	40302388	40302388	40302388	40302388	40302388	40302388	40302388	40302388	40302388	40302388	40302388	40302388	40302388	40302388	40302388
40402384	40402384	40402384	40402384	40402384	40402384	40402384	40402384	40402384	40402384	40402384	40402384	40402384	40402384	40402384	40402384	40402384	40402384	40402384	40402384	40402384	40402384	40402384	40402384	40402384	40402384	40402384	40402384	40402384	40402384	40402384	40402384	40402384	40402384	40402384	40402384	40402384	40402384	40402384	40402384	40402384	40402384	40402384	40402384	40402384	40402384	40402384	40402384	40402384	40402384
40502380	40502380	40502380	40502380	40502380	40502380	40502380	40502380	40502380	40502380	40502380	40502380	40502380	40502380	40502380	40502380	40502380	40502380	40502380	40502380	40502380	40502380	40502380	40502380	40502380	40502380	40502380	40502380	40502380	40502380	40502380	40502380	40502380	40502380	40502380	40502380	40502380	40502380	40502380	40502380	40502380	40502380	40502380	40502380	40502380	40502380	40502380	40502380	40502380	40502380
40602376	40602376	40602376	40602376	40602376	40602376	40602376	40602376	40602376	40602376	40602376	40602376	40602376	40602376	40602376	40602376	40602376	40602376	40602376	40602376	40602376	40602376	40602376	40602376	40602376	40602376	40602376	40602376	40602376	40602376	40602376	40602376	40602376	40602376	40602376	40602376	40602376	40602376	40602376	40602376	40602376	40602376	40602376	40602376	40602376	40602376	40602376	40602376	40602376	40602376
40702372	40702372	40702372	40702372	40702372	40702372	40702372	40702372	40702372	40702372	40702372	40702372	40702372	40702372	40702372	40702372	40702372	40702372	40702372	40702372	40702372	40702372	40702372	40702372	40702372	40702372	40702372	40702372	40702372	40702372	40702372	40702372	40702372	40702372	40702372	40702372	40702372	40702372	40702372	40702372	40702372	40702372	40702372	40702372	40702372	40702372	40702372	40702372	40702372	40702372
40802368	40802368	40802368	40802368	40802368	40802368	40802368	40802368	40802368	40802368	40802368	40802368	40802368	40802368	40802368	40802368	40802368	40802368	40802368	40802368	40802368	40802368	40802368	40802368	40802368	40802368	40802368	40802368	40802368	40802368	40802368	40802368	40802368	40802368	40802368	40802368	40802368	40802368	40802368	40802368	40802368	40802368	40802368	40802368	40802368	40802368	40802368	40802368	40802368	40802368
40902364	40902364	40902364	40902364	40902364	40902364	40902364	40902364	40902364	40902364	40902364	40902364	40902364	40902364	40902364	40902364	40902364	40902364	40902364	40902364	40902364	40902364	40902364	40902364	40902364	40902364	40902364	40902364	40902364	40902364	40902364	40902364	40902364	40902364	40902364	40902364	40902364	40902364	40902364	40902364	40902364	40902364	40902364	40902364	40902364	40902364	40902364	40902364	40902364	40902364
41002360	41002360	41002360	41002360	41002360	41002360	41002360	41002360	41002360	41002360	41002360	41002360	41002360	41002360	41002360	41002360	41002360	41002360	41002360	41002360	41002360	41002360	41002360	41002360	41002360	41002360	41002360	41002360	41002360	41002360	41002360	41002360	41002360	41002360	41002360	41002360	41002360	41002360	41002360	41002360	41002360	41002360	41002360	41002360	41002360	41002360	41002360	41002360	41002360	41002360
41102356	41102356	41102356	41102356	41102356	41102356	41102356	41102356	41102356	41102356	41102356	41102356	41102356	41102356	41102356	41102356	41102356	41102356	41102356	41102356	41102356	41102356	41102356	41102356	41102356	41102356	41102356	41102356	41102356	41102356	41102356	41102356	41102356	41102356	41102356	41102356	41102356	41102356	41102356	41102356	41102356	41102356	41102356	41102356	41102356	41102356	41102356	41102356	41102356	41102356
41202352	41202352	41202352	41202352	41202352	41202352	41202352	41202352	41202352	41202352	41202352	41202352	41202352	41202352	41202352	41202352	41202352	41202352	41202352	41202352	41202352	41202352	41202352	41202352	41202352	41202352	41202352	41202352	41202352	41202352	41202352	41202352	41202352	41202352	41202352	41202352	41202352	41202352	41202352	41202352	41202352	41202352	41202352	41202352	41202352	41202352	41202352	41202352	41202352	41202352
41302348	41302348	41302348	41302348	41302348	41302348	41302348	41302348	41302348	41302348	41302348	41302348	41302348	41302348	41302348	41302348	41302348	41302348	41302348	41302348	41302348	41302348	41302348	41302348	41302348	41302348	41302348	41302348	41302348	41302348	41302348	41302348	41302348	41302348	41302348	41302348	41302348	41302348	41302348	41302348	41302348	41302348	41302348	41302348	41302348	41302348	41302348	41302348	41302348	41302348
41402344	41402344	41402344	41402344	41402344	41402344	41402344	41402344	41402344	41402344	41402344	41402344	41402344	41402344	41402344	41402344	41402344	41402344	41402344	41402344	41402344	41402344	41402344	41402344	41402344	41402344	41402344	41402344	41402344	41402344	41402344	41402344	41402344	41402344	41402344	41402344	41402344	41402344	41402344	41402344	41402344	41402344	41402344	41402344	41402344	41402344	41402344	41402344	41402344	41402344
41502340	41502340	41502340	41502340	41502340	41502340	41502340	41502340	41502340	41502340	41502340	41502340	41502340	41502340	41502340	41502340	41502340	41502340	41502340	41502340	41502340	41502340	41502340	41502340	41502340	41502340	41502340	41502340	41502340	41502340	41502340	41502340	41502340	41502340	41502340	41502340	41502340	41502340	41502340	41502340	41502340	41502340	41502340	41502340	41502340	41502340	41502340	41502340	41502340	41502340
41602336	41602336	41602336	41602336	41602336	41602336	41602336	41602336	41602336	41602336	41602336	41602336	41602336	41602336	41602336	41602336	41602336	41602336	41602336	41602336	41602336	41602336	41602336	41602336	41602336	41602336	41602336	41602336	41602336	41602336	41602336	41602336	41602336	41602336	41602336	41602336	41602336	41602336	41602336	41602336	41602336	41602336	41602336	41602336	41602336	41602336	41602336	41602336	41602336	41602336
41702332	41702332	41702332	41702332	41702332	41702332	41702332	41702332	41702332	41702332	41702332	41702332	41702332	41702332	41702332	41702332	41702332	41702332	41702332	41702332	41702332	41702332	41702332	41702332	41702332	41702332	41702332	41702332	41702332	41702332	41702332	41702332	41702332	41702332	41702332	41702332	41702332	41702332	41702332	41702332	41702332	41702332	41702332	41702332	41702332	41702332	41702332	41702332	41702332	41702332
41802328	41802328	41802328	41802328	41802328	41802328	41802328	41802328	41802328	41802328	41802328	41802328	41802328	41802328	41802328	41802328	41802328	41802328	41802328	41802328	41802328	41802328	41802328	41802328	41802328	41802328	41802328	41802328	41802328	41802328	41802328	41802328	41802328	41802328	41802328	41802328	41802328	41802328	41802328	41802328	41802328	41802328	41802328	41802328	41802328	41802328	41802328	41802328	41802328	41802328
41902324	41902324	41902324	41902324	41902324	41902324	41902324	41902324	41902324	41902324	41902324	41902324	41902324	41902324	41902324	41902324	41902324	41902324	41902324	41902324	41902324	41902324	41902324	41902324	41902324	41902324	41902324	41902324	41902324	41902324	41902324	41902324	41902324	41902324	41902324	41902324	41902324	41902324	41902324	41902324	41902324	41902324	41902324	41902324	41902324	41902324	41902324	41902324	41902324	41902324
42002320	42002320	42002320	42002320	42002320	42002320	42002320	42002320	42002320	42002320	42002320	42002320	42002320	42002320	42002320	42002320	42002320	42002320	42002320	42002320	42002320	42002320	42002320	42002320	42002320	42002320	42002320	42002320	42002320	42002320	42002320	42002320	42002320	42002320	42002320	42002320	42002320	42002320	42002320	42002320	42002320	42002320	42002320	42002320	42002320	42002320	42002320	42002320	42002320	42002320
42102316	42102316	42102316	42102316	42102316	42102316	42102316	42102316	42102316	42102316	42102316	42102316	42102316	42102316	42102316	42102316	42102316	42102316	42102316	42102316	42102316	42102316	42102316	42102316	42102316	42102316	42102316	42102316	42102316	42102316	42102316	42102316	42102316	42102316	42102316	42102316	42102316	42102316	42102316	42102316	42102316	42102316	42102316	42102316	42102316	42102316	42102316	42102316	42102316	42102316
42202312	42202312	42202312	42202312	42202312	42202312	42202312	42202312	42202312	42202312	42202312	42202312	42202312	42202312	42202312	42202312	42202312	42202312	42202312	42202312	42202312	42202312	42202312	42202312	42202312	42202312	42202312	42202312	42202312	42202312	42202312	42202312	42202312	42202312	42202312	42202312	42202312	42202312	42202312	42202312	42202312	42202312	42202312	42202312	42202312	42202312	42202312	42202312	42202312	42202312
42302308	42302308	42302308	42302308	42302308	42302308	42302308	42302308	42302308	42302308	42302308	42302308	42302308	42302308	42302308	42302308	42302308	42302308	42302308	42302308	42302308	42302308	42302308	42302308	42302308	42302308	42302308	42302308	42302308	42302308	42302308	42302308	42302308	42302308	42302308	42302308	42302308	42302308	42302308	42302308	42302308	42302308	42302308	42302308	42302308	42302308	42302308	42302308	42302308	42302308
42402304	42402304	42402304	42402304	42402304	42402304	42402304	42402304	42402304	42402304	42402304	42402304	42402304	42402304	42402304	42402304	42402304	42402304	42402304	42402304	42402304	42402304	42402304	42402304	42402304	42402304	42402304	42402304	42402304	42402304	42402304	42402304	42402304	42402304	42402304	42402304	42402304	42402304	42402304	42402304	42402304	42402304	42402304	42402304	42402304	42402304	42402304	42402304	42402304	42402304
42502300	42502300	42502300	42502300	42502300	42502300	42502300	42502300	42502300	42502300	42502300	42502300	42502300	42502300	42502300	42502300	42502300	42502300	42502300	42502300	42502300	42502300	42502300	42502300	42502300	42502300	42502300	42502300	42502300	42502300	42502300	42502300	42502300	42502300	42502300	42502300	42502300	42502300	42502300	42502300	42502300	42502300	42502300	42502300	42502300	42502300	42502300	42502300	42502300	42502300
42602296	42602296	42602296	42602296	42602296	42602296	42602296	42602296	42602296	42602296	42602296	42602296	42602296	42602296	42602296	42602296	42602296	42602296	42602296	42602296	42602296	42602296	42602296	42602296	42602296	42602296	42602296	42602296	42602296	42602296	42602296	42602296	42602296	42602296	42602296	42602296	42602296	42602296	42602296	42602296	42602296	42602296	42602296	42602296	42602296	42602296	42602296	42602296	42602296	42602296
42702292	42702292	42702292	42702292	42702292	42702292	42702292	42702292	42702292	42702292	42702292	42702292	42702292	42702292	42702292	42702292	42702292	42702292	42702292	42702292	42702292	42702292	42702292	42702292	42702292	42702292	42702292	42702292	42702292	42702292	42702292	42702292	42702292	42702292	42702292	42702292	42702292	42702292	42702292	42702292	42702292	42702292	42702292	42702292	42702292	42702292	42702292	42702292	42702292	42702292
42802288	42802288	42802288	42802288	42802288	42802288	42802288	42802288	42802288	42802288	42802288	42802288	42802288	42802288	42802288	42802288	42802288	42802288	42802288	42802288	42802288	42802288	42802288	42802288	42802288	42802288	42802288	42802288	42802288	42802288	42802288	42802288	42802288	42802288	42802288	42802288	42802288	42802288	42802288	42802288	42802288	42802288	42802288	42802288	42802288	42802288	42802288	42802288	42802288	42802288
42902284	42902284	42902284	42902284	42902284	42902284	42902284	42902284	42902284	42902284	42902284	42902284	42902284	42902284	42902284	42902284	42902284	42902284	42902284	42902284	42902284	42902284	42902284	42902284	42902284	42902284	42902284	42902284	42902284	42902284	42902284	42902284	42902284	42902284	42902284	42902284	42902284	42902284	42902284	42902284	42902284	42902284	42902284	42902284	42902284	42902284	42902284	42902284	42902284	42902284
43002280	43002280	43002280	43002280	43002280	43002280	43002280	43002280	43002280	43002280	43002280	43002280	43002280	43002280	43002280	43002280	43002280	43002280	43002280	43002280	43002280	43002280	43002280	43002280	43002280	43002280	43002280	43002280	43002280	43002280	43002280	43002280	43002280	43002280	43002280	43002280	43002280	43002280	43002280	43002280	43002280	43002280	43002280	43002280	43002280	43002280	43002280	43002280	43002280	43002280
43102276	43102276	43102276	43102276	43102276	43102276	43102276	43102276	43102276	43102276	43102276	43102276	43102276	43102276	43102276	43102276	43102276	43102276	43102276	43102276	43102276	43102276	43102276	43102276	43102276	43102276	43102276	43102276	43102276	43102276	43102276	43102276	43102276	43102276	43102276	43102276	43102276	43102276	43102276	43102276	43102276	43102276	43102276	43102276	43102276	43102276	43102276	43102276	43102276	43102276
43202272	43202272	43202272	43202272	43202272	43202272	43202272	43202272	43202272	43202272	43202272	43202272	43202272	43202272	43202272	43202272	43202272	43202272	43202272	43202272	43202272	43202272	43202272	43202272	43202272	43202272	43202272	43202272	43202272	43202272	43202272	43202272	43202272	43202272	43202272	43202272	43202272	43202272	43202272	43202272	43202272	43202272	43202272	43202272	43202272	43202272	43202272	43202272	43202272	43202272
43302268	43302268	43302268	43302268	43302268	43302268	43302268	43302268	43302268	43302268	43302268	43302268	43302268	43302268	43302268	43302268	43302268	43302268	43302268	43302268	43302268	43302268	43302268	43302268	43302268	43302268	43302268	43302268	43302268	43302268	43302268	43302268	43302268	43302268	43302268	43302268	43302268	43302268	43302268	43302268	43302268	43302268	43302268	43302268	43302268	43302268	43302268	43302268	43302268	43302268
43402264	43402264	43402264	43402264	43402264	43402264	43402264	43402264	43402264	43402264	43402264	43402264	43402264	43402264	43402264	43402264	43402264	43402264	43402264	43402264	43402264	43402264	43402264	43402264	43402264	43402264	43402264	43402264	43402264	43402264	43402264	43402264	43402264	43402264	43402264	43402264	43402264	43402264	43402264	43402264	43402264	43402264	43402264	43402264	43402264	43402264	43402264	43402264	43402264	43402264
43502260	43502260	43502260	43502260	43502260	43502260	43502260	43502260	43502260	43502260	43502260	43502260	43502260	43502260	43502260	43502260	43502260	43502260	43502260	43502260	43502260	43502260	43502260	43502260	43502260	43502260	43502260	43502260	43502260	43502260	43502260	43502260	43502260	43502260	43502260	43502260	43502260	43502260	43502260	43502260	43502260	43502260	43502260	43502260	43502260	43502260	43502260	43502260	43502260	43502260
43602256	43602256	43602256	43602256	43602256	43602256	43602256	43602256	43602256	43602256	43602256	43602256	43602256	43602256	43602256	43602256	43602256	43602256	43602256	43602256	43602256	43602256	43602256	43602256	43602256	43602256	43602256	43602256	43602256	43602256	43602256	43602256	43602256	43602256	43602256	43602256	43602256	43602256	43602256	43602256	43602256	43602256	43602256	43602256	43602256	43602256	43602256	43602256	43602256	43602256
43702252	43702252	43702252	43702252	43702252	43702252	43702252	43702252	43702252	43702252	43702252	43702252	43702252	43702252	43702252	43702252	43702252	43702252	43702252	43702252	43702252	43702252	43702252	43702252	43702252	43702252	43702252	43702252	43702252	43702252	43702252	43702252	43702252	43702252	43702252	43702252	43702252	43702252	43702252	43702252	43702252	43702252	43702252	43702252	43702252	43702252	43702252	43702252	43702252	43702252
43802248	43802248	43802248	43802248	43802248	43802248	43802248	43802248	43802248	43802248	43802248	43802248	43802248	43802248	43802248	43802248	43802248	43802248	43802248	43802248	43802248	43802248	43802248	43802248	43802248	43802248	43802248	43802248	43802248	43802248	43802248	43802248	43802248	43802248	43802248	43802248	43802248	43802248	43802248	43802248	43802248	43802248	43802248	43802248	43802248	43802248	43802248	43802248	43802248	43802248
43902244	43902244	43902244	43902244	43902244	43902244	43902244	43902244	43902244	43902244	43902244	43902244	43902244	43902244	43902244	43902244	43902244	43902244	43902244	43902244	43902244	43902244	43902244	43902244	43902244	43902244	43902244	43902244	43902244	43902244	43902244	43902244	43902244	43902244	43902244	43902244	43902244	43902244	43902244	43902244	43902244	43902244	43902244	43902244	43902244	43902244	43902244	43902244	43902244	43902244
44002240	44002240	44002240	44002240	44002240	44002240	44002240	44002240	44002240	44002240	44002240	44002240	44002240	44002240	44002240	44002240	44002240	44002240	44002240	44002240	44002240	44002240	44002240	44002240	44002240	44002240	44002240	44002240	44002240	44002240	44002240	44002240	44002240	44002240	44002240	44002240	44002240	44002240	44002240	44002240	44002240	44002240	44002240	44002240	44002240	44002240	44002240	44002240	44002240	44002240
44102236	44102236	44102236	44102236	44102236	44102236	44102236	44102236	44102236	44102236	44102236	44102236	44102236	44102236	44102236	44102236	44102236	44102236	44102236	44102236	44102236	44102236	44102236	44102236	44102236	44102236	44102236	44102236	44102236	44102236	44102236	44102236	44102236	44102236	44102236	44102236	44102236	44102236	44102236	44102236	44102236	44102236	44102236	44102236	44102236	44102236	44102236	44102236	44102236	44102236
44202232	44202232	44202232	44202232	44202232	44202232	44202232	44202232	44202232	44202232	44202232	44202232	44202232	44202232	44202232	44202232	44202232	44202232	44202232	44202232	44202232	44202232	44202232	44202232	44202232	44202232	44202232	44202232	44202232	44202232	44202232	44202232	44202232	44202232	44202232	44202232	44202232	44202232	44202232	44202232	44202232	44202232	44202232	44202232	44202232	44202232	44202232	44202232	44202232	44202232
44302228	44302228	44302228	44302228	44302228	44302228	44302228	44302228	44302228	44302228	44302228	44302228	44302228	44302228	44302228	44302228	44302228	44302228	44302228	44302228	44302228	44302228	44302228	44302228	44302228	44302228	44302228	44302228	44302228	44302228	44302228	44302228	44302228	44302228	44302228	44302228	44302228	44302228	44302228	44302228	44302228	44302228	44302228	44302228	44302228	44302228	44302228	44302228	44302228	44302228
44402224	44402224	44402224	44402224	44402224	44402224	44402224	44402224	44402224	44402224	44402224	44402224	44402224	44402224	44402224	44402224	44402224	44402224	44402224	44402224	44402224	44402224	44402224	44402224	44402224	44402224	44402224	44402224	44402224	44402224	44402224	44402224	44402224	44402224	44402224	44402224	44402224	44402224	44402224	44402224	44402224	44402224	44402224	44402224	44402224	44402224	44402224	44402224	44402224	44402224
44502220	44502220	44502220	44502220	44502220	44502220	44502220	44502220	44502220	44502220	44502220	44502220	44502220	44502220	44502220	44502220	44502220	44502220	44502220	44502220	44502220	44502220	44502220	44502220	44502220	44502220	44502220	44502220	44502220	44502220	44502220	44502220	44502220	44502220	44502220	44502220	44502220	44502220	44502220	44502220	44502220	44502220	44502220	44502220	44502220	44502220	44502220	44502220	44502220	44502220
44602216	44602216	44602216	44602216	44602216	44602216	44602216	44602216	44602216	44602216	44602216	44602216	44602216	44602216	44602216	44602216	44602216	44602216	44602216	44602216	44602216	44602216	44602216	44602216	44602216	44602216	44602216	44602216	44602216	44602216	44602216	44602216	44602216	44602216	44602216	44602216	44602216	44602216	44602216	44602216	44602216	44602216	44602216	44602216	44602216	44602216	44602216	44602216	44602216	44602216
44702212	44702212	44702212	44702212	44702212	44702212	44702212	44702212	44702212	44702212	44702212	44702212	44702212	44702212	44702212	44702212	44702212	44702212	44702212	44702212	44702212	44702212	44702212	44702212	44702212	44702212	44702212	44702212	44702212	44702212	44702212	44702212	44702212	44702212	44702212	44702212	44702212	44702212	44702212	44702212	44702212	44702212	44702212	44702212	44702212	44702212	44702212	44702212	44702212	44702212
44802208	44802208	44802208	44802208	44802208	44802208	44802208	44802208	44802208	44802208	44802208	44802208	44802208	44802208	44802208	44802208	44802208	44802208	44802208	44802208	44802208	44802208	44802208	44802208	44802208	44802208	44802208	44802208	44802208	44802208	44802208	44802208	44802208	44802208	44802208	44802208	44802208	44802208	44802208	44802208	44802208	44802208	44802208	44802208	44802208	44802208	44802208	44802208	44802208	44802208
44902204	44902204	44902204	44902204	44902204	44902204	44902204	44902204	44902204	44902204	44902204	44902204	44902204	44902204	44902204	44902204	44902204	44902204	44902204	44902204	44902204	44902204	44902204	44902204	44902204	44902204	44902204	44902204	44902204	44902204	44902204	44902204	44902204	44902204	44902204	44902204	44902204	44902204	44902204	44902204	44902204	44902204	44902204	44902204	44902204	44902204	44902204	44902204	44902204	44902204
45002200	45002200	45002200	45002200	45002200	45002200	45002200	45002200	45002200	45002200	45002200	45002200	45002200	45002200	45002200	45002200	45002200	45002200	45002200	45002200	45002200	45002200	45002200	45002200	45002200	45002200	45002200	45002200	45002200	45002200	45002200	45002200	45002200	45002200	45002200	45002200	45002200	45002200	45002200	45002200	45002200	45002200	45002200	45002200	45002200	45002200	45002200	45002200	45002200	45002200
45102196	45102196	45102196	45102196	45102196	45102196	45102196	45102196	45102196	45102196	45102196	45102196	45102196	45102196	45102196	45102196	45102196	45102196	45102196	45102196	45102196	45102196	45102196	45102196	45102196	45102196	45102196	45102196	45102196	45102196	45102196	45102196	45102196	45102196	45102196	45102196	45102196	45102196	45102196	45102196	45102196	45102196	45102196	45102196	45102196	45102196	45102196	45102196	45102196	45102196
45202192	45202192	45202192	45202192	45202192	45202192	45202192	45202192	45202192	45202192	45202192	45202192	45202192	45202192	45202192	45202192	45202192	45202192	45202192	45202192	45202192	45202192	45202192	45202192	45202192	45202192	45202192	45202192	45202192	45202192	45202192	45202192	45202192	45202192	45202192	45202192	45202192	45202192	45202192	45202192	45202192	45202192	45202192	45202192	45202192	45202192	45202192	45202192	45202192	45202192
45302188	45302188	45302188	45302188	45302188	45302188	45302188	45302188	45302188	45302188	45302188	45302188	45302188	45302188	45302188	45302188	45302188	45302188	45302188	45302188	45302188	45302188	45302188	45302188	45302188	45302188	45302188	45302188	45302188	45302188	45302188	45302188	45302188	45302188	45302188	45302188	45302188	45302188	45302188	45302188	45302188	45302188	45302188	45302188	45302188	45302188	45302188	45302188	45302188	45302188
45402184	45402184	45402184	45402184	45402184	45402184	45402184	45402184	45402184	45402184	45402184	45402184	45402184	45402184	45402184	45402184	45402184	45402184	45402184	45402184	45402184	45402184	45402184	45402184	45402184	45402184	45402184	45402184	45402184	45402184	45402184	45402184	45402184	45402184	45402184	45402184	45402184	45402184	45402184	45402184	45402184	45402184	45402184	45402184	45402184	45402184	45402184	45402184	45402184	45402184
45502180	45502180	45502180	45502180	45502180	45502180	45502180	45502180	45502180	45502180	45502180	45502180	45502180	45502180	45502180	45502180	45502180	45502180	45502180	45502180	45502180	45502180	45502180	45502180	45502180	45502180	45502180	45502180	45502180	45502180	45502180	45502180	45502180	45502180	45502180	45502180	45502180	45502180	45502180	45502180	45502180	45502180	45502180	45502180	45502180	45502180	45502180	45502180	45502180	45502180
45602176	45602176	45602176	45602176	45602176	45602176	45602176	45602176	45602176	45602176	45602176	45602176	45602176	45602176	45602176	45602176	45602176	45602176	45602176	45602176	45602176	45602176	45602176	45602176	45602176	45602176	45602176	45602176	45602176	45602176	45602176	45602176	45602176	45602176	45602176	45602176	45602176	45602176	45602176	45602176	45602176	45602176	45602176	45602176	45602176	45602176	45602176	45602176	45602176	45602176
45702172	45702172	45702172	45702172	45702172	45702172	45702172	45702172	45702172	45702172	45702172	45702172	45702172	45702172	45702172	45702172	45702172	45702172	45702172	45702172	45702172	45702172	45702172	45702172	45702172	45702172	45702172	45702172	45702172	45702172	45702172	45702172	45702172	45702172	45702172	45702172	45702172	45702172	45702172	45702172	45702172	45702172	45702172	45702172	45702172	45702172	45702172	45702172	45702172	45702172
45802168	45802168	45802168	45802168	45802168	45802168	45802168	45802168	45802168	45802168	45802168	45802168	45802168	45802168	45802168	45802168	45802168	45802168	45802168	45802168	45802168	45802168	45802168	45802168	45802168	45802168	45802168	45802168	45802168	45802168	45802168	45802168	45802168	45802168	45802168	45802168	45802168	45802168	45802168	45802168	45802168	45802168	45802168	45802168	45802168	45802168	45802168	45802168	45802168	45802168
45902164	45902164	45902164	45902164	45902164	45902164	45902164	45902164	45902164	45902164	45902164	45902164	45902164	45902164	45902164	45902164	45902164	45902164	45902164	45902164	45902164	45902164	45902164	45902164	45902164	45902164	45902164	45902164	45902164	45902164	45902164	45902164	45902164	45902164	45902164	45902164	45902164	45902164	45902164	45902164	45902164	45902164	45902164	45902164	45902164	45902164	45902164	45902164	45902164	45902164
46002160	46002160	46002160	46002160	46002160	46002160	46002160	46002160	46002160	46002160	46002160	46002160	46002160	46002160	46002160	46002160	46002160	46002160	46002160	46002160	46002160	46002160	46002160	46002160	46002160	46002160	46002160	46002160	46002160	46002160	46002160	46002160	46002160	46002160	46002160	46002160	46002160	46002160	46002160	46002160	46002160	46002160	46002160	46002160	46002160	46002160	46002160	46002160	46002160	46002160
46102156	46102156	46102156	46102156	46102156	46102156	46102156	46102156	46102156	46102156	46102156	46102156	46102156	46102156	46102156	46102156	46102156	46102156	46102156	46102156	46102156	46102156	46102156	46102156	46102156	46102156	46102156	46102156	46102156	46102156	46102156	46102156	46102156	46102156	46102156	46102156	46102156	46102156	46102156	46102156	46102156	46102156	46102156	46102156	46102156	46102156	46102156	46102156	46102156	46102156
46202152	46202152	46202152	46202152	46202152	46202152	46202152	46202152	46202152	46202152	46202152	46202152	46202152	46202152	46202152	46202152	46202152	46202152	46202152	46202152	46202152	46202152	46202152	46202152	46202152	46202152	46202152	46202152	46202152	46202152	46202152	46202152	46202152	46202152	46202152	46202152	46202152	46202152	46202152	46202152	46202152	46202152	46202152	46202152	46202152	46202152	46202152	46202152	46202152	46202152
46302148	46302148	46302148	46302148	46302148	46302148	46302148	46302148	46302148	46302148	46302148	46302148	46302148	46302148	46302148	46302148	46302148	46302148	46302148	46302148	46302148	46302148	46302148	46302148	46302148	46302148	46302148	46302148	46302148	46302148	46302148	46302148	46302148	46302148	46302148	46302148	46302148	46302148	46302148	46302148	46302148	46302148	46302148	46302148	46302148	46302148	46302148	46302148	46302148	46302148
46402144	46402144	46402144	46402144	46402144	46402144	46402144	46402144	46402144	46402144	46402144	46402144	46402144	46402144	46402144	46402144	46402144	46402144	46402144	46402144	46402144	46402144	46402144	46402144	46402144	46402144	46402144	46402144	46402144	46402144	46402144	46402144	46402144	46402144	46402144	46402144	46402144	46402144	46402144	46402144	46402144	46402144	46402144	46402144	46402144	46402144	46402144	46402144	46402144	46402144
46502140	46502140	46502140	46502140	46502140	46502140	46502140	46502140	46502140	46502140	46502140	46502140	46502140	46502140	46502140	46502140	46502140	46502140	46502140	46502140	46502140	46502140	46502140	46502140	46502140	46502140	46502140	46502140	46502140	46502140	46502140	46502140	46502140	46502140	46502140	46502140	46502140	46502140	46502140	46502140	46502140	46502140	46502140	46502140	46502140	46502140	46502140	46502140	46502140	46502140
46602136	46602136	46602136	46602136	46602136	46602136	46602136	46602136	46602136	46602136	46602136	46602136	46602136	46602136	46602136	46602136	46602136	46602136	46602136	46602136	46602136	46602136	46602136	46602136	46602136	46602136	46602136	46602136	46602136	46602136	46602136	46602136	46602136	46602136	46602136	46602136	46602136	46602136	46602136	46602136	46602136	46602136	46602136	46602136	46602136	46602136	46602136	46602136	46602136	46602136
46702132	46702132	46702132	46702132	46702132	46702132	46702132	46702132	46702132	46702132	46702132	46702132	46702132	46702132	46702132	46702132	46702132	46702132	46702132	46702132	46702132	46702132	46702132	46702132	46702132	46702132	46702132	46702132	46702132	46702132	46702132	46702132	46702132	46702132	46702132	46702132	46702132	46702132	46702132	46702132	46702132	46702132	46702132	46702132	46702132	46702132	46702132	46702132	46702132	46702132
46802128	46802128	46802128	46802128	46802128	46802128	46802128	46802128	46802128	46802128	46802128	46802128	46802128	46802128	46802128	46802128	46802128	46802128	46802128	46802128	46802128	46802128	46802128	46802128	46802128	46802128	46802128	46802128	46802128	46802128	46802128	46802128	46802128	46802128	46802128	46802128	46802128	46802128	46802128	46802128	46802128	46802128	46802128	46802128	46802128	46802128	46802128	46802128	46802128	46802128
46902124	46902124	46902124	46902124	46902124	46902124	46902124	46902124	46902124	46902124	46902124	46902124	46902124	46902124	46902124	46902124	46902124	46902124	46902124	46902124	46902124	46902124	46902124	46902124	46902124	46902124	46902124	46902124	46902124	46902124	46902124	46902124	46902124	46902124	46902124	46902124	46902124	46902124	46902124	46902124	46902124	46902124	46902124	46902124	46902124	46902124	46902124	46902124	46902124	46902124
47002120	47002120	47002120	47002120	47002120	47002120	47002120	47002120	47002120	47002120	47002120	47002120	47002120	47002120	47002120	47002120	47002120	47002120	47002120	47002120	47002120	47002120	47002120	47002120	47002120	47002120	47002120	47002120	47002120	47002120	47002120	47002120	47002120	47002120	47002120	47002120	47002120	47002120	47002120	47002120	47002120	47002120	47002120	47002120	47002120	47002120	47002120	47002120	47002120	47002120
47102116	47102116	47102116	47102116	47102116	47102116	47102116	47102116	47102116	47102116	47102116	47102116	47102116	47102116	47102116	47102116	47102116	47102116	47102116	47102116	47102116	47102116	47102116	47102116	47102116	47102116	47102116	47102116	47102116	47102116	47102116	47102116	47102116	47102116	47102116	47102116	47102116	47102116	47102116	47102116	47102116	47102116	47102116	47102116	47102116	47102116	47102116	47102116	47102116	47102116
47202112	47202112	47202112	47202112	47202112	47202112	47202112	47202112	47202112	47202112	47202112	47202112	47202112	47202112	47202112	47202112	47202112	47202112	47202112	47202112	47202112	47202112	47202112	47202112	47202112	47202112	47202112	47202112	47202112	47202112	47202112	47202112	47202112	47202112	47202112	47202112	47202112	47202112	47202112	47202112	47202112	47202112	47202112	47202112	47202112	47202112	47202112	47202112	47202112	47202112
47302108	47302108	47302108	47302108	47302108	47302108	47302108	47302108	47302108	47302108	47302108	47302108	47302108	47302108	47302108	47302108	47302108	47302108	47302108	47302108	47302108	47302108	47302108	47302108	47302108	47302108	47302108	47302108	47302108	47302108	47302108	47302108	47302108	47302108	47302108	47302108	47302108	47302108	47302108	47302108	47302108	47302108	47302108	47302108	47302108	47302108	47302108	47302108	47302108	47302108
47402104	47402104	47402104	47402104	47402104	47402104	47402104	47402104	47402104	47402104	47402104	47402104	47402104	47402104	47402104	47402104	47402104	47402104	47402104	47402104	47402104	47402104	47402104	47402104	47402104	47402104	47402104	47402104	47402104	47402104	47402104	47402104	47402104	47402104	47402104	47402104	47402104	47402104	47402104	47402104	47402104	47402104	47402104	47402104	47402104	47402104	47402104	47402104	47402104	47402104
47502100	47502100	47502100	47502100	47502100	47502100	47502100	47502100	47502100	47502100	47502100	47502100	47502100	47502100	47502100	47502100	47502100	47502100	47502100	47502100	47502100	47502100	47502100	47502100	47502100	47502100	47502100	47502100	47502100	47502100	47502100	47502100	47502100	47502100	47502100	47502100	47502100	47502100	47502100	47502100	47502100	47502100	47502100	47502100	47502100	47502100	47502100	47502100	47502100	47502100
47602096	47602096	47602096	47602096	47602096	47602096	47602096	47602096	47602096	47602096	47602096	47602096	47602096	47602096	47602096	47602096	47602096	47602096	47602096	47602096	47602096	47602096	47602096	47602096	47602096	47602096	47602096	47602096	47602096	47602096	47602096	47602096	47602096	47602096	47602096	47602096	47602096	47602096	47602096	47602096	47602096	47602096	47602096	47602096	47602096	47602096	47602096	47602096	47602096	47602096
47702092	47702092	47702092	47702092	47702092	47702092	47702092	47702092	47702092	47702092	47702092	47702092	47702092	47702092	47702092	47702092	47702092	47702092	47702092	47702092	47702092	47702092	47702092	47702092	47702092	47702092	47702092	47702092	47702092	47702092	47702092	47702092	47702092	47702092	47702092	47702092	47702092	47702092	47702092	47702092	47702092	47702092	47702092	47702092	47702092	47702092	47702092	47702092	47702092	47702092
47802088	47802088	47802088	47802088	47802088	47802088	47802088	47802088	47802088	47802088	47802088	47802088	47802088	47802088	47802088	47802088	47802088	47802088	47802088	47802088	47802088	47802088	47802088	47802088	47802088	47802088	47802088	47802088	47802088	47802088	47802088	47802088	47802088	47802088	47802088	47802088	47802088	47802088	47802088	47802088	47802088	47802088	47802088	47802088	47802088	47802088	47802088	47802088	47802088	47802088
47902084	47902084	47902084	47902084	47902084	47902084	47902084	47902084	47902084	47902084	47902084	47902084	47902084	47902084	47902084	47902084	47902084	47902084	47902084	47902084	47902084	47902084	47902084	47902084	47902084	47902084	47902084	47902084	47902084	47902084	47902084	47902084	47902084	47902084	47902084	47902084	47902084	47902084	47902084	47902084	47902084	47902084	47902084	47902084	47902084	47902084	47902084	47902084	47902084	47902084
48002080	48002080	48002080	48002080	48002080	48002080	48002080	48002080	48002080	48002080	48002080	48002080	48002080	48002080	48002080	48002080	48002080	48002080	48002080	48002080	48002080	48002080	48002080	48002080	48002080	48002080	48002080	48002080	48002080	48002080	48002080	48002080	48002080	48002080	48002080	48002080	48002080	48002080	48002080	48002080	48002080	48002080	48002080	48002080	48002080	48002080	48002080	48002080	48002080	48002080
48102076	48102076	48102076	48102076	48102076	48102076	48102076	48102076	48102076	48102076	48102076	48102076	48102076	48102076	48102076	48102076	48102076	48102076	48102076	48102076	48102076	48102076	48102076	48102076	48102076	48102076	48102076	48102076	48102076	48102076	48102076	48102076	48102076	48102076	48102076	48102076	48102076	48102076	48102076	48102076	48102076	48102076	48102076	48102076	48102076	48102076	48102076	48102076	48102076	48102076
48202072	48202072	48202072	48202072	48202072	48202072	48202072	48202072	48202072	48202072	48202072	48202072	48202072	48202072	48202072	48202072	48202072	48202072	48202072	48202072	48202072	48202072	48202072	48202072	48202072	48202072	48202072	48202072	48202072	48202072	48202072	48202072	48202072	48202072	48202072	48202072	48202072	48202072	48202072	48202072	48202072	48202072	48202072	48202072	48202072	48202072	48202072	48202072	48202072	48202072
48302068	48302068	48302068	48302068	48302068	48302068	48302068	48302068	48302068	48302068	48302068	48302068	48302068	48302068	48302068	48302068	48302068	48302068	48302068	48302068	48302068	48302068	48302068	48302068	48302068	48302068	48302068	48302068	48302068	48302068	48302068	48302068	48302068	48302068	48302068	48302068	48302068	48302068	48302068	48302068	48302068	48302068	48302068	48302068	48302068	48302068	48302068	48302068	48302068	48302068
48402064	48402064	48402064	48402064	48402064	48402064	48402064	48402064	48402064	48402064	48402064	48402064	48402064	48402064	48402064	48402064	48402064	48402064	48402064	48402064	48402064	48402064	48402064	48402064	48402064	48402064	48402064	48402064	48402064	48402064	48402064	48402064	48402064	48402064	48402064	48402064	48402064	48402064	48402064	48402064	48402064	48402064	48402064	48402064	48402064	48402064	48402064	48402064	48402064	48402064
48502060	48502060	48502060	48502060	48502060	48502060	48502060	48502060	48502060	48502060	48502060	48502060	48502060	48502060	48502060	48502060	48502060	48502060	48502060	48502060	48502060	48502060	48502060	48502060	48502060	48502060	48502060	48502060	48502060	48502060	48502060	48502060	48502060	48502060	48502060	48502060	48502060	48502060	48502060	48502060	48502060	48502060	48502060	48502060	48502060	48502060	48502060	48502060	48502060	48502060
48602056	48602056	48602056	48602056	48602056	48602056	48602056	48602056	48602056	48602056	48602056	48602056	48602056	48602056	48602056	48602056	48602056	48602056	48602056	48602056	48602056	48602056	48602056	48602056	48602056	48602056	48602056	48602056	48602056	48602056	48602056	48602056	48602056	48602056	48602056	48602056	48602056	48602056	48602056	48602056	48602056	48602056	48602056	48602056	48602056	48602056	48602056	48602056	48602056	48602056
48702052	48702052	48702052	48702052	48702052	48702052	48702052	48702052	48702052	48702052	48702052	48702052	48702052	48702052	48702052	48702052	48702052	48702052	48702052	48702052	48702052	48702052	48702052	48702052	48702052	48702052	48702052	48702052	48702052	48702052	48702052	48702052	48702052	48702052	48702052	48702052	48702052	48702052	48702052	48702052	48702052	48702052	48702052	48702052	48702052	48702052	48702052	48702052	48702052	48702052
48802048	48802048	48802048	48802048	48802048	48802048	48802048	48802048	48802048	48802048	48802048	48802048	48802048	48802048	48802048	48802048	48802048	48802048	48802048	48802048	48802048	48802048	48802048	48802048	48802048	48802048	48802048	48802048	48802048	48802048	48802048	48802048	48802048	48802048	48802048	48802048	48802048	48802048	48802048	48802048	48802048	48802048	48802048	48802048	48802048	48802048	48802048	48802048	48802048	48802048
48902044	48902044	48902044	48902044	48902044	48902044	48902044	48902044	48902044	48902044	48902044	48902044	48902044	48902044	48902044	48902044	48902044	48902044	48902044	48902044	48902044	48902044	48902044	48902044	48902044	48902044	48902044	48902044	48902044	48902044	48902044	48902044	48902044	48902044	48902044	48902044	48902044	48902044	48902044	48902044	48902044	48902044	48902044	48902044	48902044	48902044	48902044	48902044	48902044	48902044
49002040	49002040	49002040	49002040	49002040	49002040	49002040	49002040	49002040	49002040	49002040	49002040	49002040	49002040	49002040	49002040	49002040	49002040	49002040	49002040	49002040	49002040	49002040	49002040	49002040	49002040	49002040	49002040	49002040	49002040	49002040	49002040	49002040	49002040	49002040	49002040	49002040	49002040	49002040	49002040	49002040	49002040	49002040	49002040	49002040	49002040	49002040	49002040	49002040	49002040
49102036	49102036	49102036	49102036	49102036	49102036	49102036	49102036	49102036	49102036	49102036	49102036	49102036	49102036	49102036	49102036	49102036	49102036	49102036	49102036	49102036	49102036	49102036	49102036	49102036	49102036	49102036	49102036	49102036	49102036	49102036	49102036	49102036	49102036	49102036	49102036	49102036	49102036	49102036	49102036	49102036	49102036	49102036	49102036	49102036	49102036	49102036	49102036	49102036	49102036
49202032	49202032	49202032	49202032	49202032	49202032	49202032	49202032	49202032	49202032	49202032	49202032	49202032	49202032	49202032	49202032	49202032	49202032	49202032	49202032	49202032	49202032	49202032	49202032	49202032	49202032	49202032	49202032	49202032	49202032	49202032	49202032	49202032	49202032	49202032	49202032	49202032	49202032	49202032	49202032	49202032	49202032	49202032	49202032	49202032	49202032	49202032	49202032	49202032	49202032
49302028	49302028	49302028	49302028	49302028	49302028	49302028	49302028	49302028	49302028	49302028	49302028	49302028	49302028	49302028	49302028	49302028	49302028	49302028	49302028	49302028	49302028	49302028	49302028	49302028	49302028	49302028	49302028	49302028	49302028	49302028	49302028	49302028	49302028	49302028	49302028	49302028	49302028	49302028	49302028	49302028	49302028	49302028	49302028	49302028	49302028	49302028	49302028	49302028	49302028
49402024	49402024	49402024	49402024	49402024	49402024	49402024	49402024	49402024	49402024	49402024	49402024	49402024	49402024	49402024	49402024	49402024	49402024	49402024	49402024	49402024	49402024	49402024	49402024	49402024	49402024	49402024	49402024	49402024	49402024	49402024	49402024	49402024	49402024	49402024	49402024	49402024	49402024	49402024	49402024	49402024	49402024	49402024	49402024	49402024	49402024	49402024	49402024	49402024	49402024
49502020	49502020	49502020	49502020	49502020	49502020	49502020	49502020	49502020	49502020	49502020	49502020	49502020	49502020	49502020	49502020	49502020	49502020	49502020	49502020	49502020	49502020	49502020	49502020	49502020	49502020	49502020	49502020	49502020	49502020	49502020	49502020	49502020	49502020	49502020	49502020	49502020	49502020	49502020	49502020	49502020	49502020	49502020	49502020	49502020	49502020	49502020	49502020	49502020	49502020
49602016	49602016	49602016	49602016	49602016	49602016	49602016	49602016	49602016	49602016	49602016	49602016	49602016	49602016	49602016	49602016	49602016	49602016	49602016	49602016	49602016	49602016	49602016	49602016	49602016	49602016	49602016	49602016	49602016	49602016	49602016	49602016	49602016	49602016	49602016	49602016	49602016	49602016	49602016	49602016	49602016	49602016	49602016	49602016	49602016	49602016	49602016	49602016	49602016	49602016
49702012	49702012	49702012	49702012	49702012	49702012	49702012	49702012	49702012	49702012	49702012	49702012	49702012	49702012	49702012	49702012	49702012	49702012	49702012	49702012	49702012	49702012	49702012	49702012	49702012	49702012	49702012	49702012	49702012	49702012	49702012	49702012	49702012	49702012	49702012	49702012	49702012	49702012	49702012	49702012	49702012	49702012	49702012	49702012	49702012	49702012	49702012	49702012	49702012	49702012
49802008	49802008	49802008	49802008	49802008	49802008	49802008	49802008	49802008	49802008	49802008	49802008	49802008	49802008	49802008	49802008	49802008	49802008	49802008	49802008	49802008	49802008	49802008	49802008	49802008	49802008	49802008	49802008	49802008	49802008	49802008	49802008	49802008	49802008	49802008	49802008	49802008	49802008	49802008	49802008	49802008	49802008	49802008	49802008	49802008	49802008	49802008	49802008	49802008	49802008
49902004	49902004	49902004	49902004	49902004	49902004	49902004	49902004	49902004	49902004	49902004	49902004	49902004	49902004	49902004	49902004	49902004	49902004	49902004	49902004	49902004	49902004	49902004	49902004	49902004	49902004	49902004	49902004	49902004	49902004	49902004	49902004	49902004	49902004	49902004	49902004	49902004	49902004	49902004	49902004	49902004	49902004	49902004	49902004	49902004	49902004	49902004	49902004	49902004	49902004
50002000	50002000	50002000	50002000	50002000	50002000	50002000	50002000	50002000	50002000	50002000	50002000	50002000	50002000	50002000	50002000	50002000	50002000	50002000	50002000	50002000	50002000	50002000	50002000	50002000	50002000	50002000	50002000	50002000	50002000	50002000	50002000	50002000	50002000	50002000	50002000	50002000	50002000	50002000	50002000	50002000	50002000	50002000	50002000	50002000	50002000	50002000	50002000	50002000	50002000
50101996	50101996	50101996	50101996	50101996	50101996	50101996	50101996	50101996	50101996	50101996	50101996	50101996	50101996	50101996	50101996	50101996	50101996	50101996	50101996	50101996	50101996	50101996	50101996	50101996	50101996	50101996	50101996	50101996	50101996	50101996	50101996	50101996	50101996	50101996	50101996	50101996	50101996	50101996	50101996	50101996	50101996	50101996	50101996	50101996	50101996	50101996	50101996	50101996	50101996
50201992	50201992	50201992	50201992	50201992	50201992	50201992	50201992	50201992	50201992	50201992	50201992	50201992	50201992	50201992	50201992	50201992	50201992	50201992	50201992	50201992	50201992	50201992	50201992	50201992	50201992	50201992	50201992	50201992	50201992	50201992	50201992	50201992	50201992	50201992	50201992	50201992	50201992	50201992	50201992	50201992	50201992	50201992	50201992	50201992	50201992	50201992	50201992	50201992	50201992
50301988	50301988	50301988	50301988	50301988	50301988	50301988	50301988	50301988	50301988	50301988	50301988	50301988	50301988	50301988	50301988	50301988	50301988	50301988	50301988	50301988	50301988	50301988	50301988	50301988	50301988	50301988	50301988	50301988	50301988	50301988	50301988	50301988	50301988	50301988	50301988	50301988	50301988	50301988	50301988	50301988	50301988	50301988	50301988	50301988	50301988	50301988	50301988	50301988	50301988
50401984	50401984	50401984	50401984	50401984	50401984	50401984	50401984	50401984	50401984	50401984	50401984	50401984	50401984	50401984	50401984	50401984	50401984	50401984	50401984	50401984	50401984	50401984	50401984	50401984	50401984	50401984	50401984	50401984	50401984	50401984	50401984	50401984	50401984	50401984	50401984	50401984	50401984	50401984	50401984	50401984	50401984	50401984	50401984	50401984	50401984	50401984	50401984	50401984	50401984
50501980	50501980	50501980	50501980	50501980	50501980	50501980	50501980	50501980	50501980	50501980	50501980	50501980	50501980	50501980	50501980	50501980	50501980	50501980	50501980	50501980	50501980	50501980	50501980	50501980	50501980	50501980	50501980	50501980	50501980	50501980	50501980	50501980	50501980	50501980	50501980	50501980	50501980	50501980	50501980	50501980	50501980	50501980	50501980	50501980	50501980	50501980	50501980	50501980	50501980
50601976	50601976	50601976	50601976	50601976	50601976	50601976	50601976	50601976	50601976	50601976	50601976	50601976	50601976	50601976	50601976	50601976	50601976	50601976	50601976	50601976	50601976	50601976	50601976	50601976	50601976	50601976	50601976	50601976	50601976	50601976	50601976	50601976	50601976	50601976	50601976	50601976	50601976	50601976	50601976	50601976	50601976	50601976	50601976	50601976	50601976	50601976	50601976	50601976	50601976
50701972	50701972	50701972	50701972	50701972	50701972	50701972	50701972	50701972	50701972	50701972	50701972	50701972	50701972	50701972	50701972	50701972	50701972	50701972	50701972	50701972	50701972	50701972	50701972	50701972	50701972	50701972	50701972	50701972	50701972	50701972	50701972	50701972	50701972	50701972	50701972	50701972	50701972	50701972	50701972	50701972	50701972	50701972	50701972	50701972	50701972	50701972	50701972	50701972	50701972
50801968	50801968	50801968	50801968	50801968	50801968	50801968	50801968	50801968	50801968	50801968	50801968	50801968	50801968	50801968	50801968	50801968	50801968	50801968	50801968	50801968	50801968	50801968	50801968	50801968	50801968	50801968	50801968	50801968	50801968	50801968	50801968	50801968	50801968	50801968	50801968	50801968	50801968	50801968	50801968	50801968	50801968	50801968	50801968	50801968	50801968	50801968	50801968	50801968	50801968
50901964	50901964	50901964	50901964	50901964	50901964	50901964	50901964	50901964	50901964	50901964	50901964	50901964	50901964	50901964	50901964	50901964	50901964	50901964	50901964	50901964	50901964	50901964	50901964	50901964	50901964	50901964	50901964	50901964	50901964	50901964	50901964	50901964	50901964	50901964	50901964	50901964	50901964	50901964	50901964	50901964	50901964	50901964	50901964	50901964	50901964	50901964	50901964	50901964	50901964
51001960	51001960	51001960	51001960	51001960	51001960	51001960	51001960	51001960	51001960	51001960	51001960	51001960	51001960	51001960	51001960	51001960	51001960	51001960	51001960	51001960	51001960	51001960	51001960	51001960	51001960	51001960	51001960	51001960	51001960	51001960	51001960	51001960	51001960	51001960	51001960	51001960	51001960	51001960	51001960	51001960	51001960	51001960	51001960	51001960	51001960	51001960	51001960	51001960	51001960
51101956	51101956	51101956	51101956	51101956	51101956	51101956	51101956	51101956	51101956	51101956	51101956	51101956	51101956	51101956	51101956	51101956	51101956	51101956	51101956	51101956	51101956	51101956	51101956	51101956	51101956	51101956	51101956	51101956	51101956	51101956	51101956	51101956	51101956	51101956	51101956	51101956	51101956	51101956	51101956	51101956	51101956	51101956	51101956	51101956	51101956	51101956	51101956	51101956	51101956
51201952	51201952	51201952	51201952	51201952	51201952	51201952	51201952	51201952	51201952	51201952	51201952	51201952	51201952	51201952	51201952	51201952	51201952	51201952	51201952	51201952	51201952	51201952	51201952	51201952	51201952	51201952	51201952	51201952	51201952	51201952	51201952	51201952	51201952	51201952	51201952	51201952	51201952	51201952	51201952	51201952	51201952	51201952	51201952	51201952	51201952	51201952	51201952	51201952	51201952
51301948	51301948	51301948	51301948	51301948	51301948	51301948	51301948	51301948	51301948	51301948	51301948	51301948	51301948	51301948	51301948	51301948	51301948	51301948	51301948	51301948	51301948	51301948	51301948	51301948	51301948	51301948	51301948	51301948	51301948	51301948	51301948	51301948	51301948	51301948	51301948	51301948	51301948	51301948	51301948	51301948	51301948	51301948	51301948	51301948	51301948	51301948	51301948	51301948	51301948
51401944	51401944	51401944	51401944	51401944	51401944	51401944	51401944	51401944	51401944	51401944	51401944	51401944	51401944	51401944	51401944	51401944	51401944	51401944	51401944	51401944	51401944	51401944	51401944	51401944	51401944	51401944	51401944	51401944	51401944	51401944	51401944	51401944	51401944	51401944	51401944	51401944	51401944	51401944	51401944	51401944	51401944	51401944	51401944	51401944	51401944	51401944	51401944	51401944	51401944
51501940	51501940	51501940	51501940	51501940	51501940	51501940	51501940	51501940	51501940	51501940	51501940	51501940	51501940	51501940	51501940	51501940	51501940	51501940	51501940	51501940	51501940	51501940	51501940	51501940	51501940	51501940	51501940	51501940	51501940	51501940	51501940	51501940	51501940	51501940	51501940	51501940	51501940	51501940	51501940	51501940	51501940	51501940	51501940	51501940	51501940	51501940	51501940	51501940	51501940
51601936	51601936	51601936	51601936	51601936	51601936	51601936	51601936	51601936	51601936	51601936	51601936	51601936	51601936	51601936	51601936	51601936	51601936	51601936	51601936	51601936	51601936	51601936	51601936	51601936	51601936	51601936	51601936	51601936	51601936	51601936	51601936	51601936	51601936	51601936	51601936	51601936	51601936	51601936	51601936	51601936	51601936	51601936	51601936	51601936	51601936	51601936	51601936	51601936	51601936
51701932	51701932	51701932	51701932	51701932	51701932	51701932	51701932	51701932	51701932	51701932	51701932	51701932	51701932	51701932	51701932	51701932	51701932	51701932	51701932	51701932	51701932	51701932	51701932	51701932	51701932	51701932	51701932	51701932	51701932	51701932	51701932	51701932	51701932	51701932	51701932	51701932	51701932	51701932	51701932	51701932	51701932	51701932	51701932	51701932	51701932	51701932	51701932	51701932	51701932
51801928	51801928	51801928	51801928	51801928	51801928	51801928	51801928	51801928	51801928	51801928	51801928	51801928	51801928	51801928	51801928	51801928	51801928	51801928	51801928	51801928	51801928	51801928	51801928	51801928	51801928	51801928	51801928	51801928	51801928	51801928	51801928	51801928	51801928	51801928	51801928	51801928	51801928	51801928	51801928	51801928	51801928	51801928	51801928	51801928	51801928	51801928	51801928	51801928	51801928
51901924	51901924	51901924	51901924	51901924	51901924	51901924	51901924	51901924	51901924	51901924	51901924	51901924	51901924	51901924	51901924	51901924	51901924	51901924	51901924	51901924	51901924	51901924	51901924	51901924	51901924	51901924	51901924	51901924	51901924	51901924	51901924	51901924	51901924	51901924	51901924	51901924	51901924	51901924	51901924	51901924	51901924	51901924	51901924	51901924	51901924	51901924	51901924	51901924	51901924
52001920	52001920	52001920	52001920	52001920	52001920	52001920	52001920	52001920	52001920	52001920	52001920	52001920	52001920	52001920	52001920	52001920	52001920	52001920	52001920	52001920	52001920	52001920	52001920	52001920	52001920	52001920	52001920	52001920	52001920	52001920	52001920	52001920	52001920	52001920	52001920	52001920	52001920	52001920	52001920	52001920	52001920	52001920	52001920	52001920	52001920	52001920	52001920	52001920	52001920
52101916	52101916	52101916	52101916	52101916	52101916	52101916	52101916	52101916	52101916	52101916	52101916	52101916	52101916	52101916	52101916	52101916	52101916	52101916	52101916	52101916	52101916	52101916	52101916	52101916	52101916	52101916	52101916	52101916	52101916	52101916	52101916	52101916	52101916	52101916	52101916	52101916	52101916	52101916	52101916	52101916	52101916	52101916	52101916	52101916	52101916	52101916	52101916	52101916	52101916
52201912	52201912	52201912	52201912	52201912	52201912	52201912	52201912	52201912	52201912	52201912	52201912	52201912	52201912	52201912	52201912	52201912	52201912	52201912	52201912	52201912	52201912	52201912	52201912	52201912	52201912	52201912	52201912	52201912	52201912	52201912	52201912	52201912	52201912	52201912	52201912	52201912	52201912	52201912	52201912	52201912	52201912	52201912	52201912	52201912	52201912	52201912	52201912	52201912	52201912
52301908	52301908	52301908	52301908	52301908	52301908	52301908	52301908	52301908	52301908	52301908	52301908	52301908	52301908	52301908	52301908	52301908	52301908	52301908	52301908	52301908	52301908	52301908	52301908	52301908	52301908	52301908	52301908	52301908	52301908	52301908	52301908	52301908	52301908	52301908	52301908	52301908	52301908	52301908	52301908	52301908	52301908	52301908	52301908	52301908	52301908	52301908	52301908	52301908	52301908
52401904	52401904	52401904	52401904	52401904	52401904	52401904	52401904	52401904	52401904	52401904	52401904	52401904	52401904	52401904	52401904	52401904	52401904	52401904	52401904	52401904	52401904	52401904	52401904	52401904	52401904	52401904	52401904	52401904	52401904	52401904	52401904	52401904	52401904	52401904	52401904	52401904	52401904	52401904	52401904	52401904	52401904	52401904	52401904	52401904	52401904	52401904	52401904	52401904	52401904
52501900	52501900	52501900	52501900	52501900	52501900	52501900	52501900	52501900	52501900	52501900	52501900	52501900	52501900	52501900	52501900	52501900	52501900	52501900	52501900	52501900	52501900	52501900	52501900	52501900	52501900	52501900	52501900	52501900	52501900	52501900	52501900	52501900	52501900	52501900	52501900	52501900	52501900	52501900	52501900	52501900	52501900	52501900	52501900	52501900	52501900	52501900	52501900	52501900	52501900
52601896	52601896	52601896	52601896	52601896	52601896	52601896	52601896	52601896	52601896	52601896	52601896	52601896	52601896	52601896	52601896	52601896	52601896	52601896	52601896	52601896	52601896	52601896	52601896	52601896	52601896	52601896	52601896	52601896	52601896	52601896	52601896	52601896	52601896	52601896	52601896	52601896	52601896	52601896	52601896	52601896	52601896	52601896	52601896	52601896	52601896	52601896	52601896	52601896	52601896
52701892	52701892	52701892	52701892	52701892	52701892	52701892	52701892	52701892	52701892	52701892	52701892	52701892	52701892	52701892	52701892	52701892	52701892	52701892	52701892	52701892	52701892	52701892	52701892	52701892	52701892	52701892	52701892	52701892	52701892	52701892	52701892	52701892	52701892	52701892	52701892	52701892	52701892	52701892	52701892	52701892	52701892	52701892	52701892	52701892	52701892	52701892	52701892	52701892	52701892
52801888	52801888	52801888	52801888	52801888	52801888	52801888	52801888	52801888	52801888	52801888	52801888	52801888	52801888	52801888	52801888	52801888	52801888	52801888	52801888	52801888	52801888	52801888	52801888	52801888	52801888	52801888	52801888	52801888	52801888	52801888	52801888	52801888	52801888	52801888	52801888	52801888	52801888	52801888	52801888	52801888	52801888	52801888	52801888	52801888	52801888	52801888	52801888	52801888	52801888
52901884	52901884	52901884	52901884	52901884	52901884	52901884	52901884	52901884	52901884	52901884	52901884	52901884	52901884	52901884	52901884	52901884	52901884	52901884	52901884	52901884	52901884	52901884	52901884	52901884	52901884	52901884	52901884	52901884	52901884	52901884	52901884	52901884	52901884	52901884	52901884	52901884	52901884	52901884	52901884	52901884	52901884	52901884	52901884	52901884	52901884	52901884	52901884	52901884	52901884
53001880	53001880	53001880	53001880	53001880	53001880	53001880	53001880	53001880	53001880	53001880	53001880	53001880	53001880	53001880	53001880	53001880	53001880	53001880	53001880	53001880	53001880	53001880	53001880	53001880	53001880	53001880	53001880	53001880	53001880	53001880	53001880	53001880	53001880	53001880	53001880	53001880	53001880	53001880	53001880	53001880	53001880	53001880	53001880	53001880	53001880	53001880	53001880	53001880	53001880
53101876	53101876	53101876	53101876	53101876	53101876	53101876	53101876	53101876	53101876	53101876	53101876	53101876	53101876	53101876	53101876	53101876	53101876	53101876	53101876	53101876	53101876	53101876	53101876	53101876	53101876	53101876	53101876	53101876	53101876	53101876	53101876	53101876	53101876	53101876	53101876	53101876	53101876	53101876	53101876	53101876	53101876	53101876	53101876	53101876	53101876	53101876	53101876	53101876	53101876
53201872	53201872	53201872	53201872	53201872	53201872	53201872	53201872	53201872	53201872	53201872	53201872	53201872	53201872	53201872	53201872	53201872	53201872	53201872	53201872	53201872	53201872	53201872	53201872	53201872	53201872	53201872	53201872	53201872	53201872	53201872	53201872	53201872	53201872	53201872	53201872	53201872	53201872	53201872	53201872	53201872	53201872	53201872	53201872	53201872	53201872	53201872	53201872	53201872	53201872
53301868	53301868	53301868	53301868	53301868	53301868	53301868	53301868	53301868	53301868	53301868	53301868	53301868	53301868	53301868	53301868	53301868	53301868	53301868	53301868	53301868	53301868	53301868	53301868	53301868	53301868	53301868	53301868	53301868	53301868	53301868	53301868	53301868	53301868	53301868	53301868	53301868	53301868	53301868	53301868	53301868	53301868	53301868	53301868	53301868	53301868	53301868	53301868	53301868	53301868
53401864	53401864	53401864	53401864	53401864	53401864	53401864	53401864	53401864	53401864	53401864	53401864	53401864	53401864	53401864	53401864	53401864	53401864	53401864	53401864	53401864	53401864	53401864	53401864	53401864	53401864	53401864	53401864	53401864	53401864	53401864	53401864	53401864	53401864	53401864	53401864	53401864	53401864	53401864	53401864	53401864	53401864	53401864	53401864	53401864	53401864	53401864	53401864	53401864	53401864
53501860	53501860	53501860	53501860	53501860	53501860	53501860	53501860	53501860	53501860	53501860	53501860	53501860	53501860	53501860	53501860	53501860	53501860	53501860	53501860	53501860	53501860	53501860	53501860	53501860	53501860	53501860	53501860	53501860	53501860	53501860	53501860	53501860	53501860	53501860	53501860	53501860	53501860	53501860	53501860	53501860	53501860	53501860	53501860	53501860	53501860	53501860	53501860	53501860	53501860
53601856	53601856	53601856	53601856	53601856	53601856	53601856	53601856	53601856	53601856	53601856	53601856	53601856	53601856	53601856	53601856	53601856	53601856	53601856	53601856	53601856	53601856	53601856	53601856	53601856	53601856	53601856	53601856	53601856	53601856	53601856	53601856	53601856	53601856	53601856	53601856	53601856	53601856	53601856	53601856	53601856	53601856	53601856	53601856	53601856	53601856	53601856	53601856	53601856	53601856
53701852	53701852	53701852	53701852	53701852	53701852	53701852	53701852	53701852	53701852	53701852	53701852	53701852	53701852	53701852	53701852	53701852	53701852	53701852	53701852	53701852	53701852	53701852	53701852	53701852	53701852	53701852	53701852	53701852	53701852	53701852	53701852	53701852	53701852	53701852	53701852	53701852	53701852	53701852	53701852	53701852	53701852	53701852	53701852	53701852	53701852	53701852	53701852	53701852	53701852
53801848	53801848	53801848	53801848	53801848	53801848	53801848	53801848	53801848	53801848	53801848	53801848	53801848	53801848	53801848	53801848	53801848	53801848	53801848	53801848	53801848	53801848	53801848	53801848	53801848	53801848	53801848	53801848	53801848	53801848	53801848	53801848	53801848	53801848	53801848	53801848	53801848	53801848	53801848	53801848	53801848	53801848	53801848	53801848	53801848	53801848	53801848	53801848	53801848	53801848
53901844	53901844	53901844	53901844	53901844	53901844	53901844	53901844	53901844	53901844	53901844	53901844	53901844	53901844	53901844	53901844	53901844	53901844	53901844	53901844	53901844	53901844	53901844	53901844	53901844	53901844	53901844	53901844	53901844	53901844	53901844	53901844	53901844	53901844	53901844	53901844	53901844	53901844	53901844	53901844	53901844	53901844	53901844	53901844	53901844	53901844	53901844	53901844	53901844	53901844
54001840	54001840	54001840	54001840	54001840	54001840	54001840	54001840	54001840	54001840	54001840	54001840	54001840	54001840	54001840	54001840	54001840	54001840	54001840	54001840	54001840	54001840	54001840	54001840	54001840	54001840	54001840	54001840	54001840	54001840	54001840	54001840	54001840	54001840	54001840	54001840	54001840	54001840	54001840	54001840	54001840	54001840	54001840	54001840	54001840	54001840	54001840	54001840	54001840	54001840
54101836	54101836	54101836	54101836	54101836	54101836	54101836	54101836	54101836	54101836	54101836	54101836	54101836	54101836	54101836	54101836	54101836	54101836	54101836	54101836	54101836	54101836	54101836	54101836	54101836	54101836	54101836	54101836	54101836	54101836	54101836	54101836	54101836	54101836	54101836	54101836	54101836	54101836	54101836	54101836	54101836	54101836	54101836	54101836	54101836	54101836	54101836	54101836	54101836	54101836
54201832	54201832	54201832	54201832	54201832	54201832	54201832	54201832	54201832	54201832	54201832	54201832	54201832	54201832	54201832	54201832	54201832	54201832	54201832	54201832	54201832	54201832	54201832	54201832	54201832	54201832	54201832	54201832	54201832	54201832	54201832	54201832	54201832	54201832	54201832	54201832	54201832	54201832	54201832	54201832	54201832	54201832	54201832	54201832	54201832	54201832	54201832	54201832	54201832	54201832
54301828	54301828	54301828	54301828	54301828	54301828	54301828	54301828	54301828	54301828	54301828	54301828	54301828	54301828	54301828	54301828	54301828	54301828	54301828	54301828	54301828	54301828	54301828	54301828	54301828	54301828	54301828	54301828	54301828	54301828	54301828	54301828	54301828	54301828	54301828	54301828	54301828	54301828	54301828	54301828	54301828	54301828	54301828	54301828	54301828	54301828	54301828	54301828	54301828	54301828
54401824	54401824	54401824	54401824	54401824	54401824	54401824	54401824	54401824	54401824	54401824	54401824	54401824	54401824	54401824	54401824	54401824	54401824	54401824	54401824	54401824	54401824	54401824	54401824	54401824	54401824	54401824	54401824	54401824	54401824	54401824	54401824	54401824	54401824	54401824	54401824	54401824	54401824	54401824	54401824	54401824	54401824	54401824	54401824	54401824	54401824	54401824	54401824	54401824	54401824
54501820	54501820	54501820	54501820	54501820	54501820	54501820	54501820	54501820	54501820	54501820	54501820	54501820	54501820	54501820	54501820	54501820	54501820	54501820	54501820	54501820	54501820	54501820	54501820	54501820	54501820	54501820	54501820	54501820	54501820	54501820	54501820	54501820	54501820	54501820	54501820	54501820	54501820	54501820	54501820	54501820	54501820	54501820	54501820	54501820	54501820	54501820	54501820	54501820	54501820
54601816	54601816	54601816	54601816	54601816	54601816	54601816	54601816	54601816	54601816	54601816	54601816	54601816	54601816	54601816	54601816	54601816	54601816	54601816	54601816	54601816	54601816	54601816	54601816	54601816	54601816	54601816	54601816	54601816	54601816	54601816	54601816	54601816	54601816	54601816	54601816	54601816	54601816	54601816	54601816	54601816	54601816	54601816	54601816	54601816	54601816	54601816	54601816	54601816	54601816
54701812	54701812	54701812	54701812	54701812	54701812	54701812	54701812	54701812	54701812	54701812	54701812	54701812	54701812	54701812	54701812	54701812	54701812	54701812	54701812	54701812	54701812	54701812	54701812	54701812	54701812	54701812	54701812	54701812	54701812	54701812	54701812	54701812	54701812	54701812	54701812	54701812	54701812	54701812	54701812	54701812	54701812	54701812	54701812	54701812	54701812	54701812	54701812	54701812	54701812
54801808	54801808	54801808	54801808	54801808	54801808	54801808	54801808	54801808	54801808	54801808	54801808	54801808	54801808	54801808	54801808	54801808	54801808	54801808	54801808	54801808	54801808	54801808	54801808	54801808	54801808	54801808	54801808	54801808	54801808	54801808	54801808	54801808	54801808	54801808	54801808	54801808	54801808	54801808	54801808	54801808	54801808	54801808	54801808	54801808	54801808	54801808	54801808	54801808	54801808
54901804	54901804	54901804	54901804	54901804	54901804	54901804	54901804	54901804	54901804	54901804	54901804	54901804	54901804	54901804	54901804	54901804	54901804	54901804	54901804	54901804	54901804	54901804	54901804	54901804	54901804	54901804	54901804	54901804	54901804	54901804	54901804	54901804	54901804	54901804	54901804	54901804	54901804	54901804	54901804	54901804	54901804	54901804	54901804	54901804	54901804	54901804	54901804	54901804	54901804
55001800	55001800	55001800	55001800	55001800	55001800	55001800	55001800	55001800	55001800	55001800	55001800	55001800	55001800	55001800	55001800	55001800	55001800	55001800	55001800	55001800	55001800	55001800	55001800	55001800	55001800	55001800	55001800	55001800	55001800	55001800	55001800	55001800	55001800	55001800	55001800	55001800	55001800	55001800	55001800	55001800	55001800	55001800	55001800	55001800	55001800	55001800	55001800	55001800	55001800
55101796	55101796	55101796	55101796	55101796	55101796	55101796	55101796	55101796	55101796	55101796	55101796	55101796	55101796	55101796	55101796	55101796	55101796	55101796	55101796	55101796	55101796	55101796	55101796	55101796	55101796	55101796	55101796	55101796	55101796	55101796	55101796	55101796	55101796	55101796	55101796	55101796	55101796	55101796	55101796	55101796	55101796	55101796	55101796	55101796	55101796	55101796	55101796	55101796	55101796
55201792	55201792	55201792	55201792	55201792	55201792	55201792	55201792	55201792	55201792	55201792	55201792	55201792	55201792	55201792	55201792	55201792	55201792	55201792	55201792	55201792	55201792	55201792	55201792	55201792	55201792	55201792	55201792	55201792	55201792	55201792	55201792	55201792	55201792	55201792	55201792	55201792	55201792	55201792	55201792	55201792	55201792	55201792	55201792	55201792	55201792	55201792	55201792	55201792	55201792
55301788	55301788	55301788	55301788	55301788	55301788	55301788	55301788	55301788	55301788	55301788	55301788	55301788	55301788	55301788	55301788	55301788	55301788	55301788	55301788	55301788	55301788	55301788	55301788	55301788	55301788	55301788	55301788	55301788	55301788	55301788	55301788	55301788	55301788	55301788	55301788	55301788	55301788	55301788	55301788	55301788	55301788	55301788	55301788	55301788	55301788	55301788	55301788	55301788	55301788
55401784	55401784	55401784	55401784	55401784	55401784	55401784	55401784	55401784	55401784	55401784	55401784	55401784	55401784	55401784	55401784	55401784	55401784	55401784	55401784	55401784	55401784	55401784	55401784	55401784	55401784	55401784	55401784	55401784	55401784	55401784	55401784	55401784	55401784	55401784	55401784	55401784	55401784	55401784	55401784	55401784	55401784	55401784	55401784	55401784	55401784	55401784	55401784	55401784	55401784
55501780	55501780	55501780	55501780	55501780	55501780	55501780	55501780	55501780	55501780	55501780	55501780	55501780	55501780	55501780	55501780	55501780	55501780	55501780	55501780	55501780	55501780	55501780	55501780	55501780	55501780	55501780	55501780	55501780	55501780	55501780	55501780	55501780	55501780	55501780	55501780	55501780	55501780	55501780	55501780	55501780	55501780	55501780	55501780	55501780	55501780	55501780	55501780	55501780	55501780
55601776	55601776	55601776	55601776	55601776	55601776	55601776	55601776	55601776	55601776	55601776	55601776	55601776	55601776	55601776	55601776	55601776	55601776	55601776	55601776	55601776	55601776	55601776	55601776	55601776	55601776	55601776	55601776	55601776	55601776	55601776	55601776	55601776	55601776	55601776	55601776	55601776	55601776	55601776	55601776	55601776	55601776	55601776	55601776	55601776	55601776	55601776	55601776	55601776	55601776
55701772	55701772	55701772	55701772	55701772	55701772	55701772	55701772	55701772	55701772	55701772	55701772	55701772	55701772	55701772	55701772	55701772	55701772	55701772	55701772	55701772	55701772	55701772	55701772	55701772	55701772	55701772	55701772	55701772	55701772	55701772	55701772	55701772	55701772	55701772	55701772	55701772	55701772	55701772	55701772	55701772	55701772	55701772	55701772	55701772	55701772	55701772	55701772	55701772	55701772
55801768	55801768	55801768	55801768	55801768	55801768	55801768	55801768	55801768	55801768	55801768	55801768	55801768	55801768	55801768	55801768	55801768	55801768	55801768	55801768	55801768	55801768	55801768	55801768	55801768	55801768	55801768	55801768	55801768	55801768	55801768	55801768	55801768	55801768	55801768	55801768	55801768	55801768	55801768	55801768	55801768	55801768	55801768	55801768	55801768	55801768	55801768	55801768	55801768	55801768
55901764	55901764	55901764	55901764	55901764	55901764	55901764	55901764	55901764	55901764	55901764	55901764	55901764	55901764	55901764	55901764	55901764	55901764	55901764	55901764	55901764	55901764	55901764	55901764	55901764	55901764	55901764	55901764	55901764	55901764	55901764	55901764	55901764	55901764	55901764	55901764	55901764	55901764	55901764	55901764	55901764	55901764	55901764	55901764	55901764	55901764	55901764	55901764	55901764	55901764
56001760	56001760	56001760	56001760	56001760	56001760	56001760	56001760	56001760	56001760	56001760	56001760	56001760	56001760	56001760	56001760	56001760	56001760	56001760	56001760	56001760	56001760	56001760	56001760	56001760	56001760	56001760	56001760	56001760	56001760	56001760	56001760	56001760	56001760	56001760	56001760	56001760	56001760	56001760	56001760	56001760	56001760	56001760	56001760	56001760	56001760	56001760	56001760	56001760	56001760
56101756	56101756	56101756	56101756	56101756	56101756	56101756	56101756	56101756	56101756	56101756	56101756	56101756	56101756	56101756	56101756	56101756	56101756	56101756	56101756	56101756	56101756	56101756	56101756	56101756	56101756	56101756	56101756	56101756	56101756	56101756	56101756	56101756	56101756	56101756	56101756	56101756	56101756	56101756	56101756	56101756	56101756	56101756	56101756	56101756	56101756	56101756	56101756	56101756	56101756
56201752	56201752	56201752	56201752	56201752	56201752	56201752	56201752	56201752	56201752	56201752	56201752	56201752	56201752	56201752	56201752	56201752	56201752	56201752	56201752	56201752	56201752	56201752	56201752	56201752	56201752	56201752	56201752	56201752	56201752	56201752	56201752	56201752	56201752	56201752	56201752	56201752	56201752	56201752	56201752	56201752	56201752	56201752	56201752	56201752	56201752	56201752	56201752	56201752	56201752
56301748	56301748	56301748	56301748	56301748	56301748	56301748	56301748	56301748	56301748	56301748	56301748	56301748	56301748	56301748	56301748	56301748	56301748	56301748	56301748	56301748	56301748	56301748	56301748	56301748	56301748	56301748	56301748	56301748	56301748	56301748	56301748	56301748	56301748	56301748	56301748	56301748	56301748	56301748	56301748	56301748	56301748	56301748	56301748	56301748	56301748	56301748	56301748	56301748	56301748
56401744	56401744	56401744	56401744	56401744	56401744	56401744	56401744	56401744	56401744	56401744	56401744	56401744	56401744	56401744	56401744	56401744	56401744	56401744	56401744	56401744	56401744	56401744	56401744	56401744	56401744	56401744	56401744	56401744	56401744	56401744	56401744	56401744	56401744	56401744	56401744	56401744	56401744	56401744	56401744	56401744	56401744	56401744	56401744	56401744	56401744	56401744	56401744	56401744	56401744
56501740	56501740	56501740	56501740	56501740	56501740	56501740	56501740	56501740	56501740	56501740	56501740	56501740	56501740	56501740	56501740	56501740	56501740	56501740	56501740	56501740	56501740	56501740	56501740	56501740	56501740	56501740	56501740	56501740	56501740	56501740	56501740	56501740	56501740	56501740	56501740	56501740	56501740	56501740	56501740	56501740	56501740	56501740	56501740	56501740	56501740	56501740	56501740	56501740	56501740
56601736	56601736	56601736	56601736	56601736	56601736	56601736	56601736	56601736	56601736	56601736	56601736	56601736	56601736	56601736	56601736	56601736	56601736	56601736	56601736	56601736	56601736	56601736	56601736	56601736	56601736	56601736	56601736	56601736	56601736	56601736	56601736	56601736	56601736	56601736	56601736	56601736	56601736	56601736	56601736	56601736	56601736	56601736	56601736	56601736	56601736	56601736	56601736	56601736	56601736
56701732	56701732	56701732	56701732	56701732	56701732	56701732	56701732	56701732	56701732	56701732	56701732	56701732	56701732	56701732	56701732	56701732	56701732	56701732	56701732	56701732	56701732	56701732	56701732	56701732	56701732	56701732	56701732	56701732	56701732	56701732	56701732	56701732	56701732	56701732	56701732	56701732	56701732	56701732	56701732	56701732	56701732	56701732	56701732	56701732	56701732	56701732	56701732	56701732	56701732
56801728	56801728	56801728	56801728	56801728	56801728	56801728	56801728	56801728	56801728	56801728	56801728	56801728	56801728	56801728	56801728	56801728	56801728	56801728	56801728	56801728	56801728	56801728	56801728	56801728	56801728	56801728	56801728	56801728	56801728	56801728	56801728	56801728	56801728	56801728	56801728	56801728	56801728	56801728	56801728	56801728	56801728	56801728	56801728	56801728	56801728	56801728	56801728	56801728	56801728
56901724	56901724	56901724	56901724	56901724	56901724	56901724	56901724	56901724	56901724	56901724	56901724	56901724	56901724	56901724	56901724	56901724	56901724	56901724	56901724	56901724	56901724	56901724	56901724	56901724	56901724	56901724	56901724	56901724	56901724	56901724	56901724	56901724	56901724	56901724	56901724	56901724	56901724	56901724	56901724	56901724	56901724	56901724	56901724	56901724	56901724	56901724	56901724	56901724	56901724
57001720	57001720	57001720	57001720	57001720	57001720	57001720	57001720	57001720	57001720	57001720	57001720	57001720	57001720	57001720	57001720	57001720	57001720	57001720	57001720	57001720	57001720	57001720	57001720	57001720	57001720	57001720	57001720	57001720	57001720	57001720	57001720	57001720	57001720	57001720	57001720	57001720	57001720	57001720	57001720	57001720	57001720	57001720	57001720	57001720	57001720	57001720	57001720	57001720	57001720
57101716	57101716	57101716	57101716	57101716	57101716	57101716	57101716	57101716	57101716	57101716	57101716	57101716	57101716	57101716	57101716	57101716	57101716	57101716	57101716	57101716	57101716	57101716	57101716	57101716	57101716	57101716	57101716	57101716	57101716	57101716	57101716	57101716	57101716	57101716	57101716	57101716	57101716	57101716	57101716	57101716	57101716	57101716	57101716	57101716	57101716	57101716	57101716	57101716	57101716
57201712	57201712	57201712	57201712	57201712	57201712	57201712	57201712	57201712	57201712	57201712	57201712	57201712	57201712	57201712	57201712	57201712	57201712	57201712	57201712	57201712	57201712	57201712	57201712	57201712	57201712	57201712	57201712	57201712	57201712	57201712	57201712	57201712	57201712	57201712	57201712	57201712	57201712	57201712	57201712	57201712	57201712	57201712	57201712	57201712	57201712	57201712	57201712	57201712	57201712
57301708	57301708	57301708	57301708	57301708	57301708	57301708	57301708	57301708	57301708	57301708	57301708	57301708	57301708	57301708	57301708	57301708	57301708	57301708	57301708	57301708	57301708	57301708	57301708	57301708	57301708	57301708	57301708	57301708	57301708	57301708	57301708	57301708	57301708	57301708	57301708	57301708	57301708	57301708	57301708	57301708	57301708	57301708	57301708	57301708	57301708	57301708	57301708	57301708	57301708
57401704	57401704	57401704	57401704	57401704	57401704	57401704	57401704	57401704	57401704	57401704	57401704	57401704	57401704	57401704	57401704	57401704	57401704	57401704	57401704	57401704	57401704	57401704	57401704	57401704	57401704	57401704	57401704	57401704	57401704	57401704	57401704	57401704	57401704	57401704	57401704	57401704	57401704	57401704	57401704	57401704	57401704	57401704	57401704	57401704	57401704	57401704	57401704	57401704	57401704
57501700	57501700	57501700	57501700	57501700	57501700	57501700	57501700	57501700	57501700	57501700	57501700	57501700	57501700	57501700	57501700	57501700	57501700	57501700	57501700	57501700	57501700	57501700	57501700	57501700	57501700	57501700	57501700	57501700	57501700	57501700	57501700	57501700	57501700	57501700	57501700	57501700	57501700	57501700	57501700	57501700	57501700	57501700	57501700	57501700	57501700	57501700	57501700	57501700	57501700
57601696	57601696	57601696	57601696	57601696	57601696	57601696	57601696	57601696	57601696	57601696	57601696	57601696	57601696	57601696	57601696	57601696	57601696	57601696	57601696	57601696	57601696	57601696	57601696	57601696	57601696	57601696	57601696	57601696	57601696	57601696	57601696	57601696	57601696	57601696	57601696	57601696	57601696	57601696	57601696	57601696	57601696	57601696	57601696	57601696	57601696	57601696	57601696	57601696	57601696
57701692	57701692	57701692	57701692	57701692	57701692	57701692	57701692	57701692	57701692	57701692	57701692	57701692	57701692	57701692	57701692	57701692	57701692	57701692	57701692	57701692	57701692	57701692	57701692	57701692	57701692	57701692	57701692	57701692	57701692	57701692	57701692	57701692	57701692	57701692	57701692	57701692	57701692	57701692	57701692	57701692	57701692	57701692	57701692	57701692	57701692	57701692	57701692	57701692	57701692
57801688	57801688	57801688	57801688	57801688	57801688	57801688	57801688	57801688	57801688	57801688	57801688	57801688	57801688	57801688	57801688	57801688	57801688	57801688	57801688	57801688	57801688	57801688	57801688	57801688	57801688	57801688	57801688	57801688	57801688	57801688	57801688	57801688	57801688	57801688	57801688	57801688	57801688	57801688	57801688	57801688	57801688	57801688	57801688	57801688	57801688	57801688	57801688	57801688	57801688
57901684	57901684	57901684	57901684	57901684	57901684	57901684	57901684	57901684	57901684	57901684	57901684	57901684	57901684	57901684	57901684	57901684	57901684	57901684	57901684	57901684	57901684	57901684	57901684	57901684	57901684	57901684	57901684	57901684	57901684	57901684	57901684	57901684	57901684	57901684	57901684	57901684	57901684	57901684	57901684	57901684	57901684	57901684	57901684	57901684	57901684	57901684	57901684	57901684	57901684
58001680	58001680	58001680	58001680	58001680	58001680	58001680	58001680	58001680	58001680	58001680	58001680	58001680	58001680	58001680	58001680	58001680	58001680	58001680	58001680	58001680	58001680	58001680	58001680	58001680	58001680	58001680	58001680	58001680	58001680	58001680	58001680	58001680	58001680	58001680	58001680	58001680	58001680	58001680	58001680	58001680	58001680	58001680	58001680	58001680	58001680	58001680	58001680	58001680	58001680
58101676	58101676	58101676	58101676	58101676	58101676	58101676	58101676	58101676	58101676	58101676	58101676	58101676	58101676	58101676	58101676	58101676	58101676	58101676	58101676	58101676	58101676	58101676	58101676	58101676	58101676	58101676	58101676	58101676	58101676	58101676	58101676	58101676	58101676	58101676	58101676	58101676	58101676	58101676	58101676	58101676	58101676	58101676	58101676	58101676	58101676	58101676	58101676	58101676	58101676
58201672	58201672	58201672	58201672	58201672	58201672	58201672	58201672	58201672	58201672	58201672	58201672	58201672	58201672	58201672	58201672	58201672	58201672	58201672	58201672	58201672	58201672	58201672	58201672	58201672	58201672	58201672	58201672	58201672	58201672	58201672	58201672	58201672	58201672	58201672	58201672	58201672	58201672	58201672	58201672	58201672	58201672	58201672	58201672	58201672	58201672	58201672	58201672	58201672	58201672
58301668	58301668	58301668	58301668	58301668	58301668	58301668	58301668	58301668	58301668	58301668	58301668	58301668	58301668	58301668	58301668	58301668	58301668	58301668	58301668	58301668	58301668	58301668	58301668	58301668	58301668	58301668	58301668	58301668	58301668	58301668	58301668	58301668	58301668	58301668	58301668	58301668	58301668	58301668	58301668	58301668	58301668	58301668	58301668	58301668	58301668	58301668	58301668	58301668	58301668
58401664	58401664	58401664	58401664	58401664	58401664	58401664	58401664	58401664	58401664	58401664	58401664	58401664	58401664	58401664	58401664	58401664	58401664	58401664	58401664	58401664	58401664	58401664	58401664	58401664	58401664	58401664	58401664	58401664	58401664	58401664	58401664	58401664	58401664	58401664	58401664	58401664	58401664	58401664	58401664	58401664	58401664	58401664	58401664	58401664	58401664	58401664	58401664	58401664	58401664
58501660	58501660	58501660	58501660	58501660	58501660	58501660	58501660	58501660	58501660	58501660	58501660	58501660	58501660	58501660	58501660	58501660	58501660	58501660	58501660	58501660	58501660	58501660	58501660	58501660	58501660	58501660	58501660	58501660	58501660	58501660	58501660	58501660	58501660	58501660	58501660	58501660	58501660	58501660	58501660	58501660	58501660	58501660	58501660	58501660	58501660	58501660	58501660	58501660	58501660
58601656	58601656	58601656	58601656	58601656	58601656	58601656	58601656	58601656	58601656	58601656	58601656	58601656	58601656	58601656	58601656	58601656	58601656	58601656	58601656	58601656	58601656	58601656	58601656	58601656	58601656	58601656	58601656	58601656	58601656	58601656	58601656	58601656	58601656	58601656	58601656	58601656	58601656	58601656	58601656	58601656	58601656	58601656	58601656	58601656	58601656	58601656	58601656	58601656	58601656
58701652	58701652	58701652	58701652	58701652	58701652	58701652	58701652	58701652	58701652	58701652	58701652	58701652	58701652	58701652	58701652	58701652	58701652	58701652	58701652	58701652	58701652	58701652	58701652	58701652	58701652	58701652	58701652	58701652	58701652	58701652	58701652	58701652	58701652	58701652	58701652	58701652	58701652	58701652	58701652	58701652	58701652	58701652	58701652	58701652	58701652	58701652	58701652	58701652	58701652
58801648	58801648	58801648	58801648	58801648	58801648	58801648	58801648	58801648	58801648	58801648	58801648	58801648	58801648	58801648	58801648	58801648	58801648	58801648	58801648	58801648	58801648	58801648	58801648	58801648	58801648	58801648	58801648	58801648	58801648	58801648	58801648	58801648	58801648	58801648	58801648	58801648	58801648	58801648	58801648	58801648	58801648	58801648	58801648	58801648	58801648	58801648	58801648	58801648	58801648
58901644	58901644	58901644	58901644	58901644	58901644	58901644	58901644	58901644	58901644	58901644	58901644	58901644	58901644	58901644	58901644	58901644	58901644	58901644	58901644	58901644	58901644	58901644	58901644	58901644	58901644	58901644	58901644	58901644	58901644	58901644	58901644	58901644	58901644	58901644	58901644	58901644	58901644	58901644	58901644	58901644	58901644	58901644	58901644	58901644	58901644	58901644	58901644	58901644	58901644
59001640	59001640	59001640	59001640	59001640	59001640	59001640	59001640	59001640	59001640	59001640	59001640	59001640	59001640	59001640	59001640	59001640	59001640	59001640	59001640	59001640	59001640	59001640	59001640	59001640	59001640	59001640	59001640	59001640	59001640	59001640	59001640	59001640	59001640	59001640	59001640	59001640	59001640	59001640	59001640	59001640	59001640	59001640	59001640	59001640	59001640	59001640	59001640	59001640	59001640
59101636	59101636	59101636	59101636	59101636	59101636	59101636	59101636	59101636	59101636	59101636	59101636	59101636	59101636	59101636	59101636	59101636	59101636	59101636	59101636	59101636	59101636	59101636	59101636	59101636	59101636	59101636	59101636	59101636	59101636	59101636	59101636	59101636	59101636	59101636	59101636	59101636	59101636	59101636	59101636	59101636	59101636	59101636	59101636	59101636	59101636	59101636	59101636	59101636	59101636
59201632	59201632	59201632	59201632	59201632	59201632	59201632	59201632	59201632	59201632	59201632	59201632	59201632	59201632	59201632	59201632	59201632	59201632	59201632	59201632	59201632	59201632	59201632	59201632	59201632	59201632	59201632	59201632	59201632	59201632	59201632	59201632	59201632	59201632	59201632	59201632	59201632	59201632	59201632	59201632	59201632	59201632	59201632	59201632	59201632	59201632	59201632	59201632	59201632	59201632
59301628	59301628	59301628	59301628	59301628	59301628	59301628	59301628	59301628	59301628	59301628	59301628	59301628	59301628	59301628	59301628	59301628	59301628	59301628	59301628	59301628	59301628	59301628	59301628	59301628	59301628	59301628	59301628	59301628	59301628	59301628	59301628	59301628	59301628	59301628	59301628	59301628	59301628	59301628	59301628	59301628	59301628	59301628	59301628	59301628	59301628	59301628	59301628	59301628	59301628
59401624	59401624	59401624	59401624	59401624	59401624	59401624	59401624	59401624	59401624	59401624	59401624	59401624	59401624	59401624	59401624	59401624	59401624	59401624	59401624	59401624	59401624	59401624	59401624	59401624	59401624	59401624	59401624	59401624	59401624	59401624	59401624	59401624	59401624	59401624	59401624	59401624	59401624	59401624	59401624	59401624	59401624	59401624	59401624	59401624	59401624	59401624	59401624	59401624	59401624
59501620	59501620	59501620	59501620	59501620	59501620	59501620	59501620	59501620	59501620	59501620	59501620	59501620	59501620	59501620	59501620	59501620	59501620	59501620	59501620	59501620	59501620	59501620	59501620	59501620	59501620	59501620	59501620	59501620	59501620	59501620	59501620	59501620	59501620	59501620	59501620	59501620	59501620	59501620	59501620	59501620	59501620	59501620	59501620	59501620	59501620	59501620	59501620	59501620	59501620
59601616	59601616	59601616	59601616	59601616	59601616	59601616	59601616	59601616	59601616	59601616	59601616	59601616	59601616	59601616	59601616	59601616	59601616	59601616	59601616	59601616	59601616	59601616	59601616	59601616	59601616	59601616	59601616	59601616	59601616	59601616	59601616	59601616	59601616	59601616	59601616	59601616	59601616	59601616	59601616	59601616	59601616	59601616	59601616	59601616	59601616	59601616	59601616	59601616	59601616
59701612	59701612	59701612	59701612	59701612	59701612	59701612	59701612	59701612	59701612	59701612	59701612	59701612	59701612	59701612	59701612	59701612	59701612	59701612	59701612	59701612	59701612	59701612	59701612	59701612	59701612	59701612	59701612	59701612	59701612	59701612	59701612	59701612	59701612	59701612	59701612	59701612	59701612	59701612	59701612	59701612	59701612	59701612	59701612	59701612	59701612	59701612	59701612	59701612	59701612
59801608	59801608	59801608	59801608	59801608	59801608	59801608	59801608	59801608	59801608	59801608	59801608	59801608	59801608	59801608	59801608	59801608	59801608	59801608	59801608	59801608	59801608	59801608	59801608	59801608	59801608	59801608	59801608	59801608	59801608	59801608	59801608	59801608	59801608	59801608	59801608	59801608	59801608	59801608	59801608	59801608	59801608	59801608	59801608	59801608	59801608	59801608	59801608	59801608	59801608
59901604	59901604	59901604	59901604	59901604	59901604	59901604	59901604	59901604	59901604	59901604	59901604	59901604	59901604	59901604	59901604	59901604	59901604	59901604	59901604	59901604	59901604	59901604	59901604	59901604	59901604	59901604	59901604	59901604	59901604	59901604	59901604	59901604	59901604	59901604	59901604	59901604	59901604	59901604	59901604	59901604	59901604	59901604	59901604	59901604	59901604	59901604	59901604	59901604	59901604
60001600	60001600	60001600	60001600	60001600	60001600	60001600	60001600	60001600	60001600	60001600	60001600	60001600	60001600	60001600	60001600	60001600	60001600	60001600	60001600	60001600	60001600	60001600	60001600	60001600	60001600	60001600	60001600	60001600	60001600	60001600	60001600	60001600	60001600	60001600	60001600	60001600	60001600	60001600	60001600	60001600	60001600	60001600	60001600	60001600	60001600	60001600	60001600	60001600	60001600
60101596	60101596	60101596	60101596	60101596	60101596	60101596	60101596	60101596	60101596	60101596	60101596	60101596	60101596	60101596	60101596	60101596	60101596	60101596	60101596	60101596	60101596	60101596	60101596	60101596	60101596	60101596	60101596	60101596	60101596	60101596	60101596	60101596	60101596	60101596	60101596	60101596	60101596	60101596	60101596	60101596	60101596	60101596	60101596	60101596	60101596	60101596	60101596	60101596	60101596
60201592	60201592	60201592	60201592	60201592	60201592	60201592	60201592	60201592	60201592	60201592	60201592	60201592	60201592	60201592	60201592	60201592	60201592	60201592	60201592	60201592	60201592	60201592	60201592	60201592	60201592	60201592	60201592	60201592	60201592	60201592	60201592	60201592	60201592	60201592	60201592	60201592	60201592	60201592	60201592	60201592	60201592	60201592	60201592	60201592	60201592	60201592	60201592	60201592	60201592
60301588	60301588	60301588	60301588	60301588	60301588	60301588	60301588	60301588	60301588	60301588	60301588	60301588	60301588	60301588	60301588	60301588	60301588	60301588	60301588	60301588	60301588	60301588	60301588	60301588	60301588	60301588	60301588	60301588	60301588	60301588	60301588	60301588	60301588	60301588	60301588	60301588	60301588	60301588	60301588	60301588	60301588	60301588	60301588	60301588	60301588	60301588	60301588	60301588	60301588
60401584	60401584	60401584	60401584	60401584	60401584	60401584	60401584	60401584	60401584	60401584	60401584	60401584	60401584	60401584	60401584	60401584	60401584	60401584	60401584	60401584	60401584	60401584	60401584	60401584	60401584	60401584	60401584	60401584	60401584	60401584	60401584	60401584	60401584	60401584	60401584	60401584	60401584	60401584	60401584	60401584	60401584	60401584	60401584	60401584	60401584	60401584	60401584	60401584	60401584
60501580	60501580	60501580	60501580	60501580	60501580	60501580	60501580	60501580	60501580	60501580	60501580	60501580	60501580	60501580	60501580	60501580	60501580	60501580	60501580	60501580	60501580	60501580	60501580	60501580	60501580	60501580	60501580	60501580	60501580	60501580	60501580	60501580	60501580	60501580	60501580	60501580	60501580	60501580	60501580	60501580	60501580	60501580	60501580	60501580	60501580	60501580	60501580	60501580	60501580
60601576	60601576	60601576	60601576	60601576	60601576	60601576	60601576	60601576	60601576	60601576	60601576	60601576	60601576	60601576	60601576	60601576	60601576	60601576	60601576	60601576	60601576	60601576	60601576	60601576	60601576	60601576	60601576	60601576	60601576	60601576	60601576	60601576	60601576	60601576	60601576	60601576	60601576	60601576	60601576	60601576	60601576	60601576	60601576	60601576	60601576	60601576	60601576	60601576	60601576
60701572	60701572	60701572	60701572	60701572	60701572	60701572	60701572	60701572	60701572	60701572	60701572	60701572	60701572	60701572	60701572	60701572	60701572	60701572	60701572	60701572	60701572	60701572	60701572	60701572	60701572	60701572	60701572	60701572	60701572	60701572	60701572	60701572	60701572	60701572	60701572	60701572	60701572	60701572	60701572	60701572	60701572	60701572	60701572	60701572	60701572	60701572	60701572	60701572	60701572
60801568	60801568	60801568	60801568	60801568	60801568	60801568	60801568	60801568	60801568	60801568	60801568	60801568	60801568	60801568	60801568	60801568	60801568	60801568	60801568	60801568	60801568	60801568	60801568	60801568	60801568	60801568	60801568	60801568	60801568	60801568	60801568	60801568	60801568	60801568	60801568	60801568	60801568	60801568	60801568	60801568	60801568	60801568	60801568	60801568	60801568	60801568	60801568	60801568	60801568
60901564	60901564	60901564	60901564	60901564	60901564	60901564	60901564	60901564	60901564	60901564	60901564	60901564	60901564	60901564	60901564	60901564	60901564	60901564	60901564	60901564	60901564	60901564	60901564	60901564	60901564	60901564	60901564	60901564	60901564	60901564	60901564	60901564	60901564	60901564	60901564	60901564	60901564	60901564	60901564	60901564	60901564	60901564	60901564	60901564	60901564	60901564	60901564	60901564	60901564
61001560	61001560	61001560	61001560	61001560	61001560	61001560	61001560	61001560	61001560	61001560	61001560	61001560	61001560	61001560	61001560	61001560	61001560	61001560	61001560	61001560	61001560	61001560	61001560	61001560	61001560	61001560	61001560	61001560	61001560	61001560	61001560	61001560	61001560	61001560	61001560	61001560	61001560	61001560	61001560	61001560	61001560	61001560	61001560	61001560	61001560	61001560	61001560	61001560	61001560
61101556	61101556	61101556	61101556	61101556	61101556	61101556	61101556	61101556	61101556	61101556	61101556	61101556	61101556	61101556	61101556	61101556	61101556	61101556	61101556	61101556	61101556	61101556	61101556	61101556	61101556	61101556	61101556	61101556	61101556	61101556	61101556	61101556	61101556	61101556	61101556	61101556	61101556	61101556	61101556	61101556	61101556	61101556	61101556	61101556	61101556	61101556	61101556	61101556	61101556
61201552	61201552	61201552	61201552	61201552	61201552	61201552	61201552	61201552	61201552	61201552	61201552	61201552	61201552	61201552	61201552	61201552	61201552	61201552	61201552	61201552	61201552	61201552	61201552	61201552	61201552	61201552	61201552	61201552	61201552	61201552	61201552	61201552	61201552	61201552	61201552	61201552	61201552	61201552	61201552	61201552	61201552	61201552	61201552	61201552	61201552	61201552	61201552	61201552	61201552
61301548	61301548	61301548	61301548	61301548	61301548	61301548	61301548	61301548	61301548	61301548	61301548	61301548	61301548	61301548	61301548	61301548	61301548	61301548	61301548	61301548	61301548	61301548	61301548	61301548	61301548	61301548	61301548	61301548	61301548	61301548	61301548	61301548	61301548	61301548	61301548	61301548	61301548	61301548	61301548	61301548	61301548	61301548	61301548	61301548	61301548	61301548	61301548	61301548	61301548
61401544	61401544	61401544	61401544	61401544	61401544	61401544	61401544	61401544	61401544	61401544	61401544	61401544	61401544	61401544	61401544	61401544	61401544	61401544	61401544	61401544	61401544	61401544	61401544	61401544	61401544	61401544	61401544	61401544	61401544	61401544	61401544	61401544	61401544	61401544	61401544	61401544	61401544	61401544	61401544	61401544	61401544	61401544	61401544	61401544	61401544	61401544	61401544	61401544	61401544
61501540	61501540	61501540	61501540	61501540	61501540	61501540	61501540	61501540	61501540	61501540	61501540	61501540	61501540	61501540	61501540	61501540	61501540	61501540	61501540	61501540	61501540	61501540	61501540	61501540	61501540	61501540	61501540	61501540	61501540	61501540	61501540	61501540	61501540	61501540	61501540	61501540	61501540	61501540	61501540	61501540	61501540	61501540	61501540	61501540	61501540	61501540	61501540	61501540	61501540
61601536	61601536	61601536	61601536	61601536	61601536	61601536	61601536	61601536	61601536	61601536	61601536	61601536	61601536	61601536	61601536	61601536	61601536	61601536	61601536	61601536	61601536	61601536	61601536	61601536	61601536	61601536	61601536	61601536	61601536	61601536	61601536	61601536	61601536	61601536	61601536	61601536	61601536	61601536	61601536	61601536	61601536	61601536	61601536	61601536	61601536	61601536	61601536	61601536	61601536
61701532	61701532	61701532	61701532	61701532	61701532	61701532	61701532	61701532	61701532	61701532	61701532	61701532	61701532	61701532	61701532	61701532	61701532	61701532	61701532	61701532	61701532	61701532	61701532	61701532	61701532	61701532	61701532	61701532	61701532	61701532	61701532	61701532	61701532	61701532	61701532	61701532	61701532	61701532	61701532	61701532	61701532	61701532	61701532	61701532	61701532	61701532	61701532	61701532	61701532
61801528	61801528	61801528	61801528	61801528	61801528	61801528	61801528	61801528	61801528	61801528	61801528	61801528	61801528	61801528	61801528	61801528	61801528	61801528	61801528	61801528	61801528	61801528	61801528	61801528	61801528	61801528	61801528	61801528	61801528	61801528	61801528	61801528	61801528	61801528	61801528	61801528	61801528	61801528	61801528	61801528	61801528	61801528	61801528	61801528	61801528	61801528	61801528	61801528	61801528
61901524	61901524	61901524	61901524	61901524	61901524	61901524	61901524	61901524	61901524	61901524	61901524	61901524	61901524	61901524	61901524	61901524	61901524	61901524	61901524	61901524	61901524	61901524	61901524	61901524	61901524	61901524	61901524	61901524	61901524	61901524	61901524	61901524	61901524	61901524	61901524	61901524	61901524	61901524	61901524	61901524	61901524	61901524	61901524	61901524	61901524	61901524	61901524	61901524	61901524
62001520	62001520	62001520	62001520	62001520	62001520	62001520	62001520	62001520	62001520	62001520	62001520	62001520	62001520	62001520	62001520	62001520	62001520	62001520	62001520	62001520	62001520	62001520	62001520	62001520	62001520	62001520	62001520	62001520	62001520	62001520	62001520	62001520	62001520	62001520	62001520	62001520	62001520	62001520	62001520	62001520	62001520	62001520	62001520	62001520	62001520	62001520	62001520	62001520	62001520
62101516	62101516	62101516	62101516	62101516	62101516	62101516	62101516	62101516	62101516	62101516	62101516	62101516	62101516	62101516	62101516	62101516	62101516	62101516	62101516	62101516	62101516	62101516	62101516	62101516	62101516	62101516	62101516	62101516	62101516	62101516	62101516	62101516	62101516	62101516	62101516	62101516	62101516	62101516	62101516	62101516	62101516	62101516	62101516	62101516	62101516	62101516	62101516	62101516	62101516
62201512	62201512	62201512	62201512	62201512	62201512	62201512	62201512	62201512	62201512	62201512	62201512	62201512	62201512	62201512	62201512	62201512	62201512	62201512	62201512	62201512	62201512	62201512	62201512	62201512	62201512	62201512	62201512	62201512	62201512	62201512	62201512	62201512	62201512	62201512	62201512	62201512	62201512	62201512	62201512	62201512	62201512	62201512	62201512	62201512	62201512	62201512	62201512	62201512	62201512
62301508	62301508	62301508	62301508	62301508	62301508	62301508	62301508	62301508	62301508	62301508	62301508	62301508	62301508	62301508	62301508	62301508	62301508	62301508	62301508	62301508	62301508	62301508	62301508	62301508	62301508	62301508	62301508	62301508	62301508	62301508	62301508	62301508	62301508	62301508	62301508	62301508	62301508	62301508	62301508	62301508	62301508	62301508	62301508	62301508	62301508	62301508	62301508	62301508	62301508
62401504	62401504	62401504	62401504	62401504	62401504	62401504	62401504	62401504	62401504	62401504	62401504	62401504	62401504	62401504	62401504	62401504	62401504	62401504	62401504	62401504	62401504	62401504	62401504	62401504	62401504	62401504	62401504	62401504	62401504	62401504	62401504	62401504	62401504	62401504	62401504	62401504	62401504	62401504	62401504	62401504	62401504	62401504	62401504	62401504	62401504	62401504	62401504	62401504	62401504
62501500	62501500	62501500	62501500	62501500	62501500	62501500	62501500	62501500	62501500	62501500	62501500	62501500	62501500	62501500	62501500	62501500	62501500	62501500	62501500	62501500	62501500	62501500	62501500	62501500	62501500	62501500	62501500	62501500	62501500	62501500	62501500	62501500	62501500	62501500	62501500	62501500	62501500	62501500	62501500	62501500	62501500	62501500	62501500	62501500	62501500	62501500	62501500	62501500	62501500
62601496	62601496	62601496	62601496	62601496	62601496	62601496	62601496	62601496	62601496	62601496	62601496	62601496	62601496	62601496	62601496	62601496	62601496	62601496	62601496	62601496	62601496	62601496	62601496	62601496	62601496	62601496	62601496	62601496	62601496	62601496	62601496	62601496	62601496	62601496	62601496	62601496	62601496	62601496	62601496	62601496	62601496	62601496	62601496	62601496	62601496	62601496	62601496	62601496	62601496
62701492	62701492	62701492	62701492	62701492	62701492	62701492	62701492	62701492	62701492	62701492	62701492	62701492	62701492	62701492	62701492	62701492	62701492	62701492	62701492	62701492	62701492	62701492	62701492	62701492	62701492	62701492	62701492	62701492	62701492	62701492	62701492	62701492	62701492	62701492	62701492	62701492	62701492	62701492	62701492	62701492	62701492	62701492	62701492	62701492	62701492	62701492	62701492	62701492	62701492
62801488	62801488	62801488	62801488	62801488	62801488	62801488	62801488	62801488	62801488	62801488	62801488	62801488	62801488	62801488	62801488	62801488	62801488	62801488	62801488	62801488	62801488	62801488	62801488	62801488	62801488	62801488	62801488	62801488	62801488	62801488	62801488	62801488	62801488	62801488	62801488	62801488	62801488	62801488	62801488	62801488	62801488	62801488	62801488	62801488	62801488	62801488	62801488	62801488	62801488
62901484	62901484	62901484	62901484	62901484	62901484	62901484	62901484	62901484	62901484	62901484	62901484	62901484	62901484	62901484	62901484	62901484	62901484	62901484	62901484	62901484	62901484	62901484	62901484	62901484	62901484	62901484	62901484	62901484	62901484	62901484	62901484	62901484	62901484	62901484	62901484	62901484	62901484	62901484	62901484	62901484	62901484	62901484	62901484	62901484	62901484	62901484	62901484	62901484	62901484
63001480	63001480	63001480	63001480	63001480	63001480	63001480	63001480	63001480	63001480	63001480	63001480	63001480	63001480	63001480	63001480	63001480	63001480	63001480	63001480	63001480	63001480	63001480	63001480	63001480	63001480	63001480	63001480	63001480	63001480	63001480	63001480	63001480	63001480	63001480	63001480	63001480	63001480	63001480	63001480	63001480	63001480	63001480	63001480	63001480	63001480	63001480	63001480	63001480	63001480
63101476	63101476	63101476	63101476	63101476	63101476	63101476	63101476	63101476	63101476	63101476	63101476	63101476	63101476	63101476	63101476	63101476	63101476	63101476	63101476	63101476	63101476	63101476	63101476	63101476	63101476	63101476	63101476	63101476	63101476	63101476	63101476	63101476	63101476	63101476	63101476	63101476	63101476	63101476	63101476	63101476	63101476	63101476	63101476	63101476	63101476	63101476	63101476	63101476	63101476
63201472	63201472	63201472	63201472	63201472	63201472	63201472	63201472	63201472	63201472	63201472	63201472	63201472	63201472	63201472	63201472	63201472	63201472	63201472	63201472	63201472	63201472	63201472	63201472	63201472	63201472	63201472	63201472	63201472	63201472	63201472	63201472	63201472	63201472	63201472	63201472	63201472	63201472	63201472	63201472	63201472	63201472	63201472	63201472	63201472	63201472	63201472	63201472	63201472	63201472
63301468	63301468	63301468	63301468	63301468	63301468	63301468	63301468	63301468	63301468	63301468	63301468	63301468	63301468	63301468	63301468	63301468	63301468	63301468	63301468	63301468	63301468	63301468	63301468	63301468	63301468	63301468	63301468	63301468	63301468	63301468	63301468	63301468	63301468	63301468	63301468	63301468	63301468	63301468	63301468	63301468	63301468	63301468	63301468	63301468	63301468	63301468	63301468	63301468	63301468
63401464	63401464	63401464	63401464	63401464	63401464	63401464	63401464	63401464	63401464	63401464	63401464	63401464	63401464	63401464	63401464	63401464	63401464	63401464	63401464	63401464	63401464	63401464	63401464	63401464	63401464	63401464	63401464	63401464	63401464	63401464	63401464	63401464	63401464	63401464	63401464	63401464	63401464	63401464	63401464	63401464	63401464	63401464	63401464	63401464	63401464	63401464	63401464	63401464	63401464
63501460	63501460	63501460	63501460	63501460	63501460	63501460	63501460	63501460	63501460	63501460	63501460	63501460	63501460	63501460	63501460	63501460	63501460	63501460	63501460	63501460	63501460	63501460	63501460	63501460	63501460	63501460	63501460	63501460	63501460	63501460	63501460	63501460	63501460	63501460	63501460	63501460	63501460	63501460	63501460	63501460	63501460	63501460	63501460	63501460	63501460	63501460	63501460	63501460	63501460
63601456	63601456	63601456	63601456	63601456	63601456	63601456	63601456	63601456	63601456	63601456	63601456	63601456	63601456	63601456	63601456	63601456	63601456	63601456	63601456	63601456	63601456	63601456	63601456	63601456	63601456	63601456	63601456	63601456	63601456	63601456	63601456	63601456	63601456	63601456	63601456	63601456	63601456	63601456	63601456	63601456	63601456	63601456	63601456	63601456	63601456	63601456	63601456	63601456	63601456
63701452	63701452	63701452	63701452	63701452	63701452	63701452	63701452	63701452	63701452	63701452	63701452	63701452	63701452	63701452	63701452	63701452	63701452	63701452	63701452	63701452	63701452	63701452	63701452	63701452	63701452	63701452	63701452	63701452	63701452	63701452	63701452	63701452	63701452	63701452	63701452	63701452	63701452	63701452	63701452	63701452	63701452	63701452	63701452	63701452	63701452	63701452	63701452	63701452	63701452
63801448	63801448	63801448	63801448	63801448	63801448	63801448	63801448	63801448	63801448	63801448	63801448	63801448	63801448	63801448	63801448	63801448	63801448	63801448	63801448	63801448	63801448	63801448	63801448	63801448	63801448	63801448	63801448	63801448	63801448	63801448	63801448	63801448	63801448	63801448	63801448	63801448	63801448	63801448	63801448	63801448	63801448	63801448	63801448	63801448	63801448	63801448	63801448	63801448	63801448
63901444	63901444	63901444	63901444	63901444	63901444	63901444	63901444	63901444	63901444	63901444	63901444	63901444	63901444	63901444	63901444	63901444	63901444	63901444	63901444	63901444	63901444	63901444	63901444	63901444	63901444	63901444	63901444	63901444	63901444	63901444	63901444	63901444	63901444	63901444	63901444	63901444	63901444	63901444	63901444	63901444	63901444	63901444	63901444	63901444	63901444	63901444	63901444	63901444	63901444
64001440	64001440	64001440	64001440	64001440	64001440	64001440	64001440	64001440	64001440	64001440	64001440	64001440	64001440	64001440	64001440	64001440	64001440	64001440	64001440	64001440	64001440	64001440	64001440	64001440	64001440	64001440	64001440	64001440	64001440	64001440	64001440	64001440	64001440	64001440	64001440	64001440	64001440	64001440	64001440	64001440	64001440	64001440	64001440	64001440	64001440	64001440	64001440	64001440	64001440
64101436	64101436	64101436	64101436	64101436	64101436	64101436	64101436	64101436	64101436	64101436	64101436	64101436	64101436	64101436	64101436	64101436	64101436	64101436	64101436	64101436	64101436	64101436	64101436	64101436	64101436	64101436	64101436	64101436	64101436	64101436	64101436	64101436	64101436	64101436	64101436	64101436	64101436	64101436	64101436	64101436	64101436	64101436	64101436	64101436	64101436	64101436	64101436	64101436	64101436
64201432	64201432	64201432	64201432	64201432	64201432	64201432	64201432	64201432	64201432	64201432	64201432	64201432	64201432	64201432	64201432	64201432	64201432	64201432	64201432	64201432	64201432	64201432	64201432	64201432	64201432	64201432	64201432	64201432	64201432	64201432	64201432	64201432	64201432	64201432	64201432	64201432	64201432	64201432	64201432	64201432	64201432	64201432	64201432	64201432	64201432	64201432	64201432	64201432	64201432
64301428	64301428	64301428	64301428	64301428	64301428	64301428	64301428	64301428	64301428	64301428	64301428	64301428	64301428	64301428	64301428	64301428	64301428	64301428	64301428	64301428	64301428	64301428	64301428	64301428	64301428	64301428	64301428	64301428	64301428	64301428	64301428	64301428	64301428	64301428	64301428	64301428	64301428	64301428	64301428	64301428	64301428	64301428	64301428	64301428	64301428	64301428	64301428	64301428	64301428
64401424	64401424	64401424	64401424	64401424	64401424	64401424	64401424	64401424	64401424	64401424	64401424	64401424	64401424	64401424	64401424	64401424	64401424	64401424	64401424	64401424	64401424	64401424	64401424	64401424	64401424	64401424	64401424	64401424	64401424	64401424	64401424	64401424	64401424	64401424	64401424	64401424	64401424	64401424	64401424	64401424	64401424	64401424	64401424	64401424	64401424	64401424	64401424	64401424	64401424
64501420	64501420	64501420	64501420	64501420	64501420	64501420	64501420	64501420	64501420	64501420	64501420	64501420	64501420	64501420	64501420	64501420	64501420	64501420	64501420	64501420	64501420	64501420	64501420	64501420	64501420	64501420	64501420	64501420	64501420	64501420	64501420	64501420	64501420	64501420	64501420	64501420	64501420	64501420	64501420	64501420	64501420	64501420	64501420	64501420	64501420	64501420	64501420	64501420	64501420
64601416	64601416	64601416	64601416	64601416	64601416	64601416	64601416	64601416	64601416	64601416	64601416	64601416	64601416	64601416	64601416	64601416	64601416	64601416	64601416	64601416	64601416	64601416	64601416	64601416	64601416	64601416	64601416	64601416	64601416	64601416	64601416	64601416	64601416	64601416	64601416	64601416	64601416	64601416	64601416	64601416	64601416	64601416	64601416	64601416	64601416	64601416	64601416	64601416	64601416
64701412	64701412	64701412	64701412	64701412	64701412	64701412	64701412	64701412	64701412	64701412	64701412	64701412	64701412	64701412	64701412	64701412	64701412	64701412	64701412	64701412	64701412	64701412	64701412	64701412	64701412	64701412	64701412	64701412	64701412	64701412	64701412	64701412	64701412	64701412	64701412	64701412	64701412	64701412	64701412	64701412	64701412	64701412	64701412	64701412	64701412	64701412	64701412	64701412	64701412
64801408	64801408	64801408	64801408	64801408	64801408	64801408	64801408	64801408	64801408	64801408	64801408	64801408	64801408	64801408	64801408	64801408	64801408	64801408	64801408	64801408	64801408	64801408	64801408	64801408	64801408	64801408	64801408	64801408	64801408	64801408	64801408	64801408	64801408	64801408	64801408	64801408	64801408	64801408	64801408	64801408	64801408	64801408	64801408	64801408	64801408	64801408	64801408	64801408	64801408
64901404	64901404	64901404	64901404	64901404	64901404	64901404	64901404	64901404	64901404	64901404	64901404	64901404	64901404	64901404	64901404	64901404	64901404	64901404	64901404	64901404	64901404	64901404	64901404	64901404	64901404	64901404	64901404	64901404	64901404	64901404	64901404	64901404	64901404	64901404	64901404	64901404	64901404	64901404	64901404	64901404	64901404	64901404	64901404	64901404	64901404	64901404	64901404	64901404	64901404
65001400	65001400	65001400	65001400	65001400	65001400	65001400	65001400	65001400	65001400	65001400	65001400	65001400	65001400	65001400	65001400	65001400	65001400	65001400	65001400	65001400	65001400	65001400	65001400	65001400	65001400	65001400	65001400	65001400	65001400	65001400	65001400	65001400	65001400	65001400	65001400	65001400	65001400	65001400	65001400	65001400	65001400	65001400	65001400	65001400	65001400	65001400	65001400	65001400	65001400
65101396	65101396	65101396	65101396	65101396	65101396	65101396	65101396	65101396	65101396	65101396	65101396	65101396	65101396	65101396	65101396	65101396	65101396	65101396	65101396	65101396	65101396	65101396	65101396	65101396	65101396	65101396	65101396	65101396	65101396	65101396	65101396	65101396	65101396	65101396	65101396	65101396	65101396	65101396	65101396	65101396	65101396	65101396	65101396	65101396	65101396	65101396	65101396	65101396	65101396
65201392	65201392	65201392	65201392	65201392	65201392	65201392	65201392	65201392	65201392	65201392	65201392	65201392	65201392	65201392	65201392	65201392	65201392	65201392	65201392	65201392	65201392	65201392	65201392	65201392	65201392	65201392	65201392	65201392	65201392	65201392	65201392	65201392	65201392	65201392	65201392	65201392	65201392	65201392	65201392	65201392	65201392	65201392	65201392	65201392	65201392	65201392	65201392	65201392	65201392
65301388	65301388	65301388	65301388	65301388	65301388	65301388	65301388	65301388	65301388	65301388	65301388	65301388	65301388	65301388	65301388	65301388	65301388	65301388	65301388	65301388	65301388	65301388	65301388	65301388	65301388	65301388	65301388	65301388	65301388	65301388	65301388	65301388	65301388	65301388	65301388	65301388	65301388	65301388	65301388	65301388	65301388	65301388	65301388	65301388	65301388	65301388	65301388	65301388	65301388
65401384	65401384	65401384	65401384	65401384	65401384	65401384	65401384	65401384	65401384	65401384	65401384	65401384	65401384	65401384	65401384	65401384	65401384	65401384	65401384	65401384	65401384	65401384	65401384	65401384	65401384	65401384	65401384	65401384	65401384	65401384	65401384	65401384	65401384	65401384	65401384	65401384	65401384	65401384	65401384	65401384	65401384	65401384	65401384	65401384	65401384	65401384	65401384	65401384	65401384
65501380	65501380	65501380	65501380	65501380	65501380	65501380	65501380	65501380	65501380	65501380	65501380	65501380	65501380	65501380	65501380	65501380	65501380	65501380	65501380	65501380	65501380	65501380	65501380	65501380	65501380	65501380	65501380	65501380	65501380	65501380	65501380	65501380	65501380	65501380	65501380	65501380	65501380	65501380	65501380	65501380	65501380	65501380	65501380	65501380	65501380	65501380	65501380	65501380	65501380
65601376	65601376	65601376	65601376	65601376	65601376	65601376	65601376	65601376	65601376	65601376	65601376	65601376	65601376	65601376	65601376	65601376	65601376	65601376	65601376	65601376	65601376	65601376	65601376	65601376	65601376	65601376	65601376	65601376	65601376	65601376	65601376	65601376	65601376	65601376	65601376	65601376	65601376	65601376	65601376	65601376	65601376	65601376	65601376	65601376	65601376	65601376	65601376	65601376	65601376
65701372	65701372	65701372	65701372	65701372	65701372	65701372	65701372	65701372	65701372	65701372	65701372	65701372	65701372	65701372	65701372	65701372	65701372	65701372	65701372	65701372	65701372	65701372	65701372	65701372	65701372	65701372	65701372	65701372	65701372	65701372	65701372	65701372	65701372	65701372	65701372	65701372	65701372	65701372	65701372	65701372	65701372	65701372	65701372	65701372	65701372	65701372	65701372	65701372	65701372
65801368	65801368	65801368	65801368	65801368	65801368	65801368	65801368	65801368	65801368	65801368	65801368	65801368	65801368	65801368	65801368	65801368	65801368	65801368	65801368	65801368	65801368	65801368	65801368	65801368	65801368	65801368	65801368	65801368	65801368	65801368	65801368	65801368	65801368	65801368	65801368	65801368	65801368	65801368	65801368	65801368	65801368	65801368	65801368	65801368	65801368	65801368	65801368	65801368	65801368
65901364	65901364	65901364	65901364	65901364	65901364	65901364	65901364	65901364	65901364	65901364	65901364	65901364	65901364	65901364	65901364	65901364	65901364	65901364	65901364	65901364	65901364	65901364	65901364	65901364	65901364	65901364	65901364	65901364	65901364	65901364	65901364	65901364	65901364	65901364	65901364	65901364	65901364	65901364	65901364	65901364	65901364	65901364	65901364	65901364	65901364	65901364	65901364	65901364	65901364
66001360	66001360	66001360	66001360	66001360	66001360	66001360	66001360	66001360	66001360	66001360	66001360	66001360	66001360	66001360	66001360	66001360	66001360	66001360	66001360	66001360	66001360	66001360	66001360	66001360	66001360	66001360	66001360	66001360	66001360	66001360	66001360	66001360	66001360	66001360	66001360	66001360	66001360	66001360	66001360	66001360	66001360	66001360	66001360	66001360	66001360	66001360	66001360	66001360	66001360
66101356	66101356	66101356	66101356	66101356	66101356	66101356	66101356	66101356	66101356	66101356	66101356	66101356	66101356	66101356	66101356	66101356	66101356	66101356	66101356	66101356	66101356	66101356	66101356	66101356	66101356	66101356	66101356	66101356	66101356	66101356	66101356	66101356	66101356	66101356	66101356	66101356	66101356	66101356	66101356	66101356	66101356	66101356	66101356	66101356	66101356	66101356	66101356	66101356	66101356
66201352	66201352	66201352	66201352	66201352	66201352	66201352	66201352	66201352	66201352	66201352	66201352	66201352	66201352	66201352	66201352	66201352	66201352	66201352	66201352	66201352	66201352	66201352	66201352	66201352	66201352	66201352	66201352	66201352	66201352	66201352	66201352	66201352	66201352	66201352	66201352	66201352	66201352	66201352	66201352	66201352	66201352	66201352	66201352	66201352	66201352	66201352	66201352	66201352	66201352
66301348	66301348	66301348	66301348	66301348	66301348	66301348	66301348	66301348	66301348	66301348	66301348	66301348	66301348	66301348	66301348	66301348	66301348	66301348	66301348	66301348	66301348	66301348	66301348	66301348	66301348	66301348	66301348	66301348	66301348	66301348	66301348	66301348	66301348	66301348	66301348	66301348	66301348	66301348	66301348	66301348	66301348	66301348	66301348	66301348	66301348	66301348	66301348	66301348	66301348
66401344	66401344	66401344	66401344	66401344	66401344	66401344	66401344	66401344	66401344	66401344	66401344	66401344	66401344	66401344	66401344	66401344	66401344	66401344	66401344	66401344	66401344	66401344	66401344	66401344	66401344	66401344	66401344	66401344	66401344	66401344	66401344	66401344	66401344	66401344	66401344	66401344	66401344	66401344	66401344	66401344	66401344	66401344	66401344	66401344	66401344	66401344	66401344	66401344	66401344
66501340	66501340	66501340	66501340	66501340	66501340	66501340	66501340	66501340	66501340	66501340	66501340	66501340	66501340	66501340	66501340	66501340	66501340	66501340	66501340	66501340	66501340	66501340	66501340	66501340	66501340	66501340	66501340	66501340	66501340	66501340	66501340	66501340	66501340	66501340	66501340	66501340	66501340	66501340	66501340	66501340	66501340	66501340	66501340	66501340	66501340	66501340	66501340	66501340	66501340
66601336	66601336	66601336	66601336	66601336	66601336	66601336	66601336	66601336	66601336	66601336	66601336	66601336	66601336	66601336	66601336	66601336	66601336	66601336	66601336	66601336	66601336	66601336	66601336	66601336	66601336	66601336	66601336	66601336	66601336	66601336	66601336	66601336	66601336	66601336	66601336	66601336	66601336	66601336	66601336	66601336	66601336	66601336	66601336	66601336	66601336	66601336	66601336	66601336	66601336
66701332	66701332	66701332	66701332	66701332	66701332	66701332	66701332	66701332	66701332	66701332	66701332	66701332	66701332	66701332	66701332	66701332	66701332	66701332	66701332	66701332	66701332	66701332	66701332	66701332	66701332	66701332	66701332	66701332	66701332	66701332	66701332	66701332	66701332	66701332	66701332	66701332	66701332	66701332	66701332	66701332	66701332	66701332	66701332	66701332	66701332	66701332	66701332	66701332	66701332
66801328	66801328	66801328	66801328	66801328	66801328	66801328	66801328	66801328	66801328	66801328	66801328	66801328	66801328	66801328	66801328	66801328	66801328	66801328	66801328	66801328	66801328	66801328	66801328	66801328	66801328	66801328	66801328	66801328	66801328	66801328	66801328	66801328	66801328	66801328	66801328	66801328	66801328	66801328	66801328	66801328	66801328	66801328	66801328	66801328	66801328	66801328	66801328	66801328	66801328
66901324	66901324	66901324	66901324	66901324	66901324	66901324	66901324	66901324	66901324	66901324	66901324	66901324	66901324	66901324	66901324	66901324	66901324	66901324	66901324	66901324	66901324	66901324	66901324	66901324	66901324	66901324	66901324	66901324	66901324	66901324	66901324	66901324	66901324	66901324	66901324	66901324	66901324	66901324	66901324	66901324	66901324	66901324	66901324	66901324	66901324	66901324	66901324	66901324	66901324
67001320	67001320	67001320	67001320	67001320	67001320	67001320	67001320	67001320	67001320	67001320	67001320	67001320	67001320	67001320	67001320	67001320	67001320	67001320	67001320	67001320	67001320	67001320	67001320	67001320	67001320	67001320	67001320	67001320	67001320	67001320	67001320	67001320	67001320	67001320	67001320	67001320	67001320	67001320	67001320	67001320	67001320	67001320	67001320	67001320	67001320	67001320	67001320	67001320	67001320
67101316	67101316	67101316	67101316	67101316	67101316	67101316	67101316	67101316	67101316	67101316	67101316	67101316	67101316	67101316	67101316	67101316	67101316	67101316	67101316	67101316	67101316	67101316	67101316	67101316	67101316	67101316	67101316	67101316	67101316	67101316	67101316	67101316	67101316	67101316	67101316	67101316	67101316	67101316	67101316	67101316	67101316	67101316	67101316	67101316	67101316	67101316	67101316	67101316	67101316
67201312	67201312	67201312	67201312	67201312	67201312	67201312	67201312	67201312	67201312	67201312	67201312	67201312	67201312	67201312	67201312	67201312	67201312	67201312	67201312	67201312	67201312	67201312	67201312	67201312	67201312	67201312	67201312	67201312	67201312	67201312	67201312	67201312	67201312	67201312	67201312	67201312	67201312	67201312	67201312	67201312	67201312	67201312	67201312	67201312	67201312	67201312	67201312	67201312	67201312
67301308	67301308	67301308	67301308	67301308	67301308	67301308	67301308	67301308	67301308	67301308	67301308	67301308	67301308	67301308	67301308	67301308	67301308	67301308	67301308	67301308	67301308	67301308	67301308	67301308	67301308	67301308	67301308	67301308	67301308	67301308	67301308	67301308	67301308	67301308	67301308	67301308	67301308	67301308	67301308	67301308	67301308	67301308	67301308	67301308	67301308	67301308	67301308	67301308	67301308
67401304	67401304	67401304	67401304	67401304	67401304	67401304	67401304	67401304	67401304	67401304	67401304	67401304	67401304	67401304	67401304	67401304	67401304	67401304	67401304	67401304	67401304	67401304	67401304	67401304	67401304	67401304	67401304	67401304	67401304	67401304	67401304	67401304	67401304	67401304	67401304	67401304	67401304	67401304	67401304	67401304	67401304	67401304	67401304	67401304	67401304	67401304	67401304	67401304	67401304
67501300	67501300	67501300	67501300	67501300	67501300	67501300	67501300	67501300	67501300	67501300	67501300	67501300	67501300	67501300	67501300	67501300	67501300	67501300	67501300	67501300	67501300	67501300	67501300	67501300	67501300	67501300	67501300	67501300	67501300	67501300	67501300	67501300	67501300	67501300	67501300	67501300	67501300	67501300	67501300	67501300	67501300	67501300	67501300	67501300	67501300	67501300	67501300	67501300	67501300
67601296	67601296	67601296	67601296	67601296	67601296	67601296	67601296	67601296	67601296	67601296	67601296	67601296	67601296	67601296	67601296	67601296	67601296	67601296	67601296	67601296	67601296	67601296	67601296	67601296	67601296	67601296	67601296	67601296	67601296	67601296	67601296	67601296	67601296	67601296	67601296	67601296	67601296	67601296	67601296	67601296	67601296	67601296	67601296	67601296	67601296	67601296	67601296	67601296	67601296
67701292	67701292	67701292	67701292	67701292	67701292	67701292	67701292	67701292	67701292	67701292	67701292	67701292	67701292	67701292	67701292	67701292	67701292	67701292	67701292	67701292	67701292	67701292	67701292	67701292	67701292	67701292	67701292	67701292	67701292	67701292	67701292	67701292	67701292	67701292	67701292	67701292	67701292	67701292	67701292	67701292	67701292	67701292	67701292	67701292	67701292	67701292	67701292	67701292	67701292
67801288	67801288	67801288	67801288	67801288	67801288	67801288	67801288	67801288	67801288	67801288	67801288	67801288	67801288	67801288	67801288	67801288	67801288	67801288	67801288	67801288	67801288	67801288	67801288	67801288	67801288	67801288	67801288	67801288	67801288	67801288	67801288	67801288	67801288	67801288	67801288	67801288	67801288	67801288	67801288	67801288	67801288	67801288	67801288	67801288	67801288	67801288	67801288	67801288	67801288
67901284	67901284	67901284	67901284	67901284	67901284	67901284	67901284	67901284	67901284	67901284	67901284	67901284	67901284	67901284	67901284	67901284	67901284	67901284	67901284	67901284	67901284	67901284	67901284	67901284	67901284	67901284	67901284	67901284	67901284	67901284	67901284	67901284	67901284	67901284	67901284	67901284	67901284	67901284	67901284	67901284	67901284	67901284	67901284	67901284	67901284	67901284	67901284	67901284	67901284
68001280	68001280	68001280	68001280	68001280	68001280	68001280	68001280	68001280	68001280	68001280	68001280	68001280	68001280	68001280	68001280	68001280	68001280	68001280	68001280	68001280	68001280	68001280	68001280	68001280	68001280	68001280	68001280	68001280	68001280	68001280	68001280	68001280	68001280	68001280	68001280	68001280	68001280	68001280	68001280	68001280	68001280	68001280	68001280	68001280	68001280	68001280	68001280	68001280	68001280
68101276	68101276	68101276	68101276	68101276	68101276	68101276	68101276	68101276	68101276	68101276	68101276	68101276	68101276	68101276	68101276	68101276	68101276	68101276	68101276	68101276	68101276	68101276	68101276	68101276	68101276	68101276	68101276	68101276	68101276	68101276	68101276	68101276	68101276	68101276	68101276	68101276	68101276	68101276	68101276	68101276	68101276	68101276	68101276	68101276	68101276	68101276	68101276	68101276	68101276
68201272	68201272	68201272	68201272	68201272	68201272	68201272	68201272	68201272	68201272	68201272	68201272	68201272	68201272	68201272	68201272	68201272	68201272	68201272	68201272	68201272	68201272	68201272	68201272	68201272	68201272	68201272	68201272	68201272	68201272	68201272	68201272	68201272	68201272	68201272	68201272	68201272	68201272	68201272	68201272	68201272	68201272	68201272	68201272	68201272	68201272	68201272	68201272	68201272	68201272
68301268	68301268	68301268	68301268	68301268	68301268	68301268	68301268	68301268	68301268	68301268	68301268	68301268	68301268	68301268	68301268	68301268	68301268	68301268	68301268	68301268	68301268	68301268	68301268	68301268	68301268	68301268	68301268	68301268	68301268	68301268	68301268	68301268	68301268	68301268	68301268	68301268	68301268	68301268	68301268	68301268	68301268	68301268	68301268	68301268	68301268	68301268	68301268	68301268	68301268
68401264	68401264	68401264	68401264	68401264	68401264	68401264	68401264	68401264	68401264	68401264	68401264	68401264	68401264	68401264	68401264	68401264	68401264	68401264	68401264	68401264	68401264	68401264	68401264	68401264	68401264	68401264	68401264	68401264	68401264	68401264	68401264	68401264	68401264	68401264	68401264	68401264	68401264	68401264	68401264	68401264	68401264	68401264	68401264	68401264	68401264	68401264	68401264	68401264	68401264
68501260	68501260	68501260	68501260	68501260	68501260	68501260	68501260	68501260	68501260	68501260	68501260	68501260	68501260	68501260	68501260	68501260	68501260	68501260	68501260	68501260	68501260	68501260	68501260	68501260	68501260	68501260	68501260	68501260	68501260	68501260	68501260	68501260	68501260	68501260	68501260	68501260	68501260	68501260	68501260	68501260	68501260	68501260	68501260	68501260	68501260	68501260	68501260	68501260	68501260
68601256	68601256	68601256	68601256	68601256	68601256	68601256	68601256	68601256	68601256	68601256	68601256	68601256	68601256	68601256	68601256	68601256	68601256	68601256	68601256	68601256	68601256	68601256	68601256	68601256	68601256	68601256	68601256	68601256	68601256	68601256	68601256	68601256	68601256	68601256	68601256	68601256	68601256	68601256	68601256	68601256	68601256	68601256	68601256	68601256	68601256	68601256	68601256	68601256	68601256
68701252	68701252	68701252	68701252	68701252	68701252	68701252	68701252	68701252	68701252	68701252	68701252	68701252	68701252	68701252	68701252	68701252	68701252	68701252	68701252	68701252	68701252	68701252	68701252	68701252	68701252	68701252	68701252	68701252	68701252	68701252	68701252	68701252	68701252	68701252	68701252	68701252	68701252	68701252	68701252	68701252	68701252	68701252	68701252	68701252	68701252	68701252	68701252	68701252	68701252
68801248	68801248	68801248	68801248	68801248	68801248	68801248	68801248	68801248	68801248	68801248	68801248	68801248	68801248	68801248	68801248	68801248	68801248	68801248	68801248	68801248	68801248	68801248	68801248	68801248	68801248	68801248	68801248	68801248	68801248	68801248	68801248	68801248	68801248	68801248	68801248	68801248	68801248	68801248	68801248	68801248	68801248	68801248	68801248	68801248	68801248	68801248	68801248	68801248	68801248
68901244	68901244	68901244	68901244	68901244	68901244	68901244	68901244	68901244	68901244	68901244	68901244	68901244	68901244	68901244	68901244	68901244	68901244	68901244	68901244	68901244	68901244	68901244	68901244	68901244	68901244	68901244	68901244	68901244	68901244	68901244	68901244	68901244	68901244	68901244	68901244	68901244	68901244	68901244	68901244	68901244	68901244	68901244	68901244	68901244	68901244	68901244	68901244	68901244	68901244
69001240	69001240	69001240	69001240	69001240	69001240	69001240	69001240	69001240	69001240	69001240	69001240	69001240	69001240	69001240	69001240	69001240	69001240	69001240	69001240	69001240	69001240	69001240	69001240	69001240	69001240	69001240	69001240	69001240	69001240	69001240	69001240	69001240	69001240	69001240	69001240	69001240	69001240	69001240	69001240	69001240	69001240	69001240	69001240	69001240	69001240	69001240	69001240	69001240	69001240
69101236	69101236	69101236	69101236	69101236	69101236	69101236	69101236	69101236	69101236	69101236	69101236	69101236	69101236	69101236	69101236	69101236	69101236	69101236	69101236	69101236	69101236	69101236	69101236	69101236	69101236	69101236	69101236	69101236	69101236	69101236	69101236	69101236	69101236	69101236	69101236	69101236	69101236	69101236	69101236	69101236	69101236	69101236	69101236	69101236	69101236	69101236	69101236	69101236	69101236
69201232	69201232	69201232	69201232	69201232	69201232	69201232	69201232	69201232	69201232	69201232	69201232	69201232	69201232	69201232	69201232	69201232	69201232	69201232	69201232	69201232	69201232	69201232	69201232	69201232	69201232	69201232	69201232	69201232	69201232	69201232	69201232	69201232	69201232	69201232	69201232	69201232	69201232	69201232	69201232	69201232	69201232	69201232	69201232	69201232	69201232	69201232	69201232	69201232	69201232
69301228	69301228	69301228	69301228	69301228	69301228	69301228	69301228	69301228	69301228	69301228	69301228	69301228	69301228	69301228	69301228	69301228	69301228	69301228	69301228	69301228	69301228	69301228	69301228	69301228	69301228	69301228	69301228	69301228	69301228	69301228	69301228	69301228	69301228	69301228	69301228	69301228	69301228	69301228	69301228	69301228	69301228	69301228	69301228	69301228	69301228	69301228	69301228	69301228	69301228
69401224	69401224	69401224	69401224	69401224	69401224	69401224	69401224	69401224	69401224	69401224	69401224	69401224	69401224	69401224	69401224	69401224	69401224	69401224	69401224	69401224	69401224	69401224	69401224	69401224	69401224	69401224	69401224	69401224	69401224	69401224	69401224	69401224	69401224	69401224	69401224	69401224	69401224	69401224	69401224	69401224	69401224	69401224	69401224	69401224	69401224	69401224	69401224	69401224	69401224
69501220	69501220	69501220	69501220	69501220	69501220	69501220	69501220	69501220	69501220	69501220	69501220	69501220	69501220	69501220	69501220	69501220	69501220	69501220	69501220	69501220	69501220	69501220	69501220	69501220	69501220	69501220	69501220	69501220	69501220	69501220	69501220	69501220	69501220	69501220	69501220	69501220	69501220	69501220	69501220	69501220	69501220	69501220	69501220	69501220	69501220	69501220	69501220	69501220	69501220
69601216	69601216	69601216	69601216	69601216	69601216	69601216	69601216	69601216	69601216	69601216	69601216	69601216	69601216	69601216	69601216	69601216	69601216	69601216	69601216	69601216	69601216	69601216	69601216	69601216	69601216	69601216	69601216	69601216	69601216	69601216	69601216	69601216	69601216	69601216	69601216	69601216	69601216	69601216	69601216	69601216	69601216	69601216	69601216	69601216	69601216	69601216	69601216	69601216	69601216
69701212	69701212	69701212	69701212	69701212	69701212	69701212	69701212	69701212	69701212	69701212	69701212	69701212	69701212	69701212	69701212	69701212	69701212	69701212	69701212	69701212	69701212	69701212	69701212	69701212	69701212	69701212	69701212	69701212	69701212	69701212	69701212	69701212	69701212	69701212	69701212	69701212	69701212	69701212	69701212	69701212	69701212	69701212	69701212	69701212	69701212	69701212	69701212	69701212	69701212
69801208	69801208	69801208	69801208	69801208	69801208	69801208	69801208	69801208	69801208	69801208	69801208	69801208	69801208	69801208	69801208	69801208	69801208	69801208	69801208	69801208	69801208	69801208	69801208	69801208	69801208	69801208	69801208	69801208	69801208	69801208	69801208	69801208	69801208	69801208	69801208	69801208	69801208	69801208	69801208	69801208	69801208	69801208	69801208	69801208	69801208	69801208	69801208	69801208	69801208
69901204	69901204	69901204	69901204	69901204	69901204	69901204	69901204	69901204	69901204	69901204	69901204	69901204	69901204	69901204	69901204	69901204	69901204	69901204	69901204	69901204	69901204	69901204	69901204	69901204	69901204	69901204	69901204	69901204	69901204	69901204	69901204	69901204	69901204	69901204	69901204	69901204	69901204	69901204	69901204	69901204	69901204	69901204	69901204	69901204	69901204	69901204	69901204	69901204	69901204
70001200	70001200	70001200	70001200	70001200	70001200	70001200	70001200	70001200	70001200	70001200	70001200	70001200	70001200	70001200	70001200	70001200	70001200	70001200	70001200	70001200	70001200	70001200	70001200	70001200	70001200	70001200	70001200	70001200	70001200	70001200	70001200	70001200	70001200	70001200	70001200	70001200	70001200	70001200	70001200	70001200	70001200	70001200	70001200	70001200	70001200	70001200	70001200	70001200	70001200
70101196	70101196	70101196	70101196	70101196	70101196	70101196	70101196	70101196	70101196	70101196	70101196	70101196	70101196	70101196	70101196	70101196	70101196	70101196	70101196	70101196	70101196	70101196	70101196	70101196	70101196	70101196	70101196	70101196	70101196	70101196	70101196	70101196	70101196	70101196	70101196	70101196	70101196	70101196	70101196	70101196	70101196	70101196	70101196	70101196	70101196	70101196	70101196	70101196	70101196
70201192	70201192	70201192	70201192	70201192	70201192	70201192	70201192	70201192	70201192	70201192	70201192	70201192	70201192	70201192	70201192	70201192	70201192	70201192	70201192	70201192	70201192	70201192	70201192	70201192	70201192	70201192	70201192	70201192	70201192	70201192	70201192	70201192	70201192	70201192	70201192	70201192	70201192	70201192	70201192	70201192	70201192	70201192	70201192	70201192	70201192	70201192	70201192	70201192	70201192
70301188	70301188	70301188	70301188	70301188	70301188	70301188	70301188	70301188	70301188	70301188	70301188	70301188	70301188	70301188	70301188	70301188	70301188	70301188	70301188	70301188	70301188	70301188	70301188	70301188	70301188	70301188	70301188	70301188	70301188	70301188	70301188	70301188	70301188	70301188	70301188	70301188	70301188	70301188	70301188	70301188	70301188	70301188	70301188	70301188	70301188	70301188	70301188	70301188	70301188
70401184	70401184	70401184	70401184	70401184	70401184	70401184	70401184	70401184	70401184	70401184	70401184	70401184	70401184	70401184	70401184	70401184	70401184	70401184	70401184	70401184	70401184	70401184	70401184	70401184	70401184	70401184	70401184	70401184	70401184	70401184	70401184	70401184	70401184	70401184	70401184	70401184	70401184	70401184	70401184	70401184	70401184	70401184	70401184	70401184	70401184	70401184	70401184	70401184	70401184
70501180	70501180	70501180	70501180	70501180	70501180	70501180	70501180	70501180	70501180	70501180	70501180	70501180	70501180	70501180	70501180	70501180	70501180	70501180	70501180	70501180	70501180	70501180	70501180	70501180	70501180	70501180	70501180	70501180	70501180	70501180	70501180	70501180	70501180	70501180	70501180	70501180	70501180	70501180	70501180	70501180	70501180	70501180	70501180	70501180	70501180	70501180	70501180	70501180	70501180
70601176	70601176	70601176	70601176	70601176	70601176	70601176	70601176	70601176	70601176	70601176	70601176	70601176	70601176	70601176	70601176	70601176	70601176	70601176	70601176	70601176	70601176	70601176	70601176	70601176	70601176	70601176	70601176	70601176	70601176	70601176	70601176	70601176	70601176	70601176	70601176	70601176	70601176	70601176	70601176	70601176	70601176	70601176	70601176	70601176	70601176	70601176	70601176	70601176	70601176
70701172	70701172	70701172	70701172	70701172	70701172	70701172	70701172	70701172	70701172	70701172	70701172	70701172	70701172	70701172	70701172	70701172	70701172	70701172	70701172	70701172	70701172	70701172	70701172	70701172	70701172	70701172	70701172	70701172	70701172	70701172	70701172	70701172	70701172	70701172	70701172	70701172	70701172	70701172	70701172	70701172	70701172	70701172	70701172	70701172	70701172	70701172	70701172	70701172	70701172
70801168	70801168	70801168	70801168	70801168	70801168	70801168	70801168	70801168	70801168	70801168	70801168	70801168	70801168	70801168	70801168	70801168	70801168	70801168	70801168	70801168	70801168	70801168	70801168	70801168	70801168	70801168	70801168	70801168	70801168	70801168	70801168	70801168	70801168	70801168	70801168	70801168	70801168	70801168	70801168	70801168	70801168	70801168	70801168	70801168	70801168	70801168	70801168	70801168	70801168
70901164	70901164	70901164	70901164	70901164	70901164	70901164	70901164	70901164	70901164	70901164	70901164	70901164	70901164	70901164	70901164	70901164	70901164	70901164	70901164	70901164	70901164	70901164	70901164	70901164	70901164	70901164	70901164	70901164	70901164	70901164	70901164	70901164	70901164	70901164	70901164	70901164	70901164	70901164	70901164	70901164	70901164	70901164	70901164	70901164	70901164	70901164	70901164	70901164	70901164
71001160	71001160	71001160	71001160	71001160	71001160	71001160	71001160	71001160	71001160	71001160	71001160	71001160	71001160	71001160	71001160	71001160	71001160	71001160	71001160	71001160	71001160	71001160	71001160	71001160	71001160	71001160	71001160	71001160	71001160	71001160	71001160	71001160	71001160	71001160	71001160	71001160	71001160	71001160	71001160	71001160	71001160	71001160	71001160	71001160	71001160	71001160	71001160	71001160	71001160
71101156	71101156	71101156	71101156	71101156	71101156	71101156	71101156	71101156	71101156	71101156	71101156	71101156	71101156	71101156	71101156	71101156	71101156	71101156	71101156	71101156	71101156	71101156	71101156	71101156	71101156	71101156	71101156	71101156	71101156	71101156	71101156	71101156	71101156	71101156	71101156	71101156	71101156	71101156	71101156	71101156	71101156	71101156	71101156	71101156	71101156	71101156	71101156	71101156	71101156
71201152	71201152	71201152	71201152	71201152	71201152	71201152	71201152	71201152	71201152	71201152	71201152	71201152	71201152	71201152	71201152	71201152	71201152	71201152	71201152	71201152	71201152	71201152	71201152	71201152	71201152	71201152	71201152	71201152	71201152	71201152	71201152	71201152	71201152	71201152	71201152	71201152	71201152	71201152	71201152	71201152	71201152	71201152	71201152	71201152	71201152	71201152	71201152	71201152	71201152
71301148	71301148	71301148	71301148	71301148	71301148	71301148	71301148	71301148	71301148	71301148	71301148	71301148	71301148	71301148	71301148	71301148	71301148	71301148	71301148	71301148	71301148	71301148	71301148	71301148	71301148	71301148	71301148	71301148	71301148	71301148	71301148	71301148	71301148	71301148	71301148	71301148	71301148	71301148	71301148	71301148	71301148	71301148	71301148	71301148	71301148	71301148	71301148	71301148	71301148
71401144	71401144	71401144	71401144	71401144	71401144	71401144	71401144	71401144	71401144	71401144	71401144	71401144	71401144	71401144	71401144	71401144	71401144	71401144	71401144	71401144	71401144	71401144	71401144	71401144	71401144	71401144	71401144	71401144	71401144	71401144	71401144	71401144	71401144	71401144	71401144	71401144	71401144	71401144	71401144	71401144	71401144	71401144	71401144	71401144	71401144	71401144	71401144	71401144	71401144
71501140	71501140	71501140	71501140	71501140	71501140	71501140	71501140	71501140	71501140	71501140	71501140	71501140	71501140	71501140	71501140	71501140	71501140	71501140	71501140	71501140	71501140	71501140	71501140	71501140	71501140	71501140	71501140	71501140	71501140	71501140	71501140	71501140	71501140	71501140	71501140	71501140	71501140	71501140	71501140	71501140	71501140	71501140	71501140	71501140	71501140	71501140	71501140	71501140	71501140
71601136	71601136	71601136	71601136	71601136	71601136	71601136	71601136	71601136	71601136	71601136	71601136	71601136	71601136	71601136	71601136	71601136	71601136	71601136	71601136	71601136	71601136	71601136	71601136	71601136	71601136	71601136	71601136	71601136	71601136	71601136	71601136	71601136	71601136	71601136	71601136	71601136	71601136	71601136	71601136	71601136	71601136	71601136	71601136	71601136	71601136	71601136	71601136	71601136	71601136
71701132	71701132	71701132	71701132	71701132	71701132	71701132	71701132	71701132	71701132	71701132	71701132	71701132	71701132	71701132	71701132	71701132	71701132	71701132	71701132	71701132	71701132	71701132	71701132	71701132	71701132	71701132	71701132	71701132	71701132	71701132	71701132	71701132	71701132	71701132	71701132	71701132	71701132	71701132	71701132	71701132	71701132	71701132	71701132	71701132	71701132	71701132	71701132	71701132	71701132
71801128	71801128	71801128	71801128	71801128	71801128	71801128	71801128	71801128	71801128	71801128	71801128	71801128	71801128	71801128	71801128	71801128	71801128	71801128	71801128	71801128	71801128	71801128	71801128	71801128	71801128	71801128	71801128	71801128	71801128	71801128	71801128	71801128	71801128	71801128	71801128	71801128	71801128	71801128	71801128	71801128	71801128	71801128	71801128	71801128	71801128	71801128	71801128	71801128	71801128
71901124	71901124	71901124	71901124	71901124	71901124	71901124	71901124	71901124	71901124	71901124	71901124	71901124	71901124	71901124	71901124	71901124	71901124	71901124	71901124	71901124	71901124	71901124	71901124	71901124	71901124	71901124	71901124	71901124	71901124	71901124	71901124	71901124	71901124	71901124	71901124	71901124	71901124	71901124	71901124	71901124	71901124	71901124	71901124	71901124	71901124	71901124	71901124	71901124	71901124
72001120	72001120	72001120	72001120	72001120	72001120	72001120	72001120	72001120	72001120	72001120	72001120	72001120	72001120	72001120	72001120	72001120	72001120	72001120	72001120	72001120	72001120	72001120	72001120	72001120	72001120	72001120	72001120	72001120	72001120	72001120	72001120	72001120	72001120	72001120	72001120	72001120	72001120	72001120	72001120	72001120	72001120	72001120	72001120	72001120	72001120	72001120	72001120	72001120	72001120
72101116	72101116	72101116	72101116	72101116	72101116	72101116	72101116	72101116	72101116	72101116	72101116	72101116	72101116	72101116	72101116	72101116	72101116	72101116	72101116	72101116	72101116	72101116	72101116	72101116	72101116	72101116	72101116	72101116	72101116	72101116	72101116	72101116	72101116	72101116	72101116	72101116	72101116	72101116	72101116	72101116	72101116	72101116	72101116	72101116	72101116	72101116	72101116	72101116	72101116
72201112	72201112	72201112	72201112	72201112	72201112	72201112	72201112	72201112	72201112	72201112	72201112	72201112	72201112	72201112	72201112	72201112	72201112	72201112	72201112	72201112	72201112	72201112	72201112	72201112	72201112	72201112	72201112	72201112	72201112	72201112	72201112	72201112	72201112	72201112	72201112	72201112	72201112	72201112	72201112	72201112	72201112	72201112	72201112	72201112	72201112	72201112	72201112	72201112	72201112
72301108	72301108	72301108	72301108	72301108	72301108	72301108	72301108	72301108	72301108	72301108	72301108	72301108	72301108	72301108	72301108	72301108	72301108	72301108	72301108	72301108	72301108	72301108	72301108	72301108	72301108	72301108	72301108	72301108	72301108	72301108	72301108	72301108	72301108	72301108	72301108	72301108	72301108	72301108	72301108	72301108	72301108	72301108	72301108	72301108	72301108	72301108	72301108	72301108	72301108
72401104	72401104	72401104	72401104	72401104	72401104	72401104	72401104	72401104	72401104	72401104	72401104	72401104	72401104	72401104	72401104	72401104	72401104	72401104	72401104	72401104	72401104	72401104	72401104	72401104	72401104	72401104	72401104	72401104	72401104	72401104	72401104	72401104	72401104	72401104	72401104	72401104	72401104	72401104	72401104	72401104	72401104	72401104	72401104	72401104	72401104	72401104	72401104	72401104	72401104
72501100	72501100	72501100	72501100	72501100	72501100	72501100	72501100	72501100	72501100	72501100	72501100	72501100	72501100	72501100	72501100	72501100	72501100	72501100	72501100	72501100	72501100	72501100	72501100	72501100	72501100	72501100	72501100	72501100	72501100	72501100	72501100	72501100	72501100	72501100	72501100	72501100	72501100	72501100	72501100	72501100	72501100	72501100	72501100	72501100	72501100	72501100	72501100	72501100	72501100
72601096	72601096	72601096	72601096	72601096	72601096	72601096	72601096	72601096	72601096	72601096	72601096	72601096	72601096	72601096	72601096	72601096	72601096	72601096	72601096	72601096	72601096	72601096	72601096	72601096	72601096	72601096	72601096	72601096	72601096	72601096	72601096	72601096	72601096	72601096	72601096	72601096	72601096	72601096	72601096	72601096	72601096	72601096	72601096	72601096	72601096	72601096	72601096	72601096	72601096
72701092	72701092	72701092	72701092	72701092	72701092	72701092	72701092	72701092	72701092	72701092	72701092	72701092	72701092	72701092	72701092	72701092	72701092	72701092	72701092	72701092	72701092	72701092	72701092	72701092	72701092	72701092	72701092	72701092	72701092	72701092	72701092	72701092	72701092	72701092	72701092	72701092	72701092	72701092	72701092	72701092	72701092	72701092	72701092	72701092	72701092	72701092	72701092	72701092	72701092
72801088	72801088	72801088	72801088	72801088	72801088	72801088	72801088	72801088	72801088	72801088	72801088	72801088	72801088	72801088	72801088	72801088	72801088	72801088	72801088	72801088	72801088	72801088	72801088	72801088	72801088	72801088	72801088	72801088	72801088	72801088	72801088	72801088	72801088	72801088	72801088	72801088	72801088	72801088	72801088	72801088	72801088	72801088	72801088	72801088	72801088	72801088	72801088	72801088	72801088
72901084	72901084	72901084	72901084	72901084	72901084	72901084	72901084	72901084	72901084	72901084	72901084	72901084	72901084	72901084	72901084	72901084	72901084	72901084	72901084	72901084	72901084	72901084	72901084	72901084	72901084	72901084	72901084	72901084	72901084	72901084	72901084	72901084	72901084	72901084	72901084	72901084	72901084	72901084	72901084	72901084	72901084	72901084	72901084	72901084	72901084	72901084	72901084	72901084	72901084
73001080	73001080	73001080	73001080	73001080	73001080	73001080	73001080	73001080	73001080	73001080	73001080	73001080	73001080	73001080	73001080	73001080	73001080	73001080	73001080	73001080	73001080	73001080	73001080	73001080	73001080	73001080	73001080	73001080	73001080	73001080	73001080	73001080	73001080	73001080	73001080	73001080	73001080	73001080	73001080	73001080	73001080	73001080	73001080	73001080	73001080	73001080	73001080	73001080	73001080
73101076	73101076	73101076	73101076	73101076	73101076	73101076	73101076	73101076	73101076	73101076	73101076	73101076	73101076	73101076	73101076	73101076	73101076	73101076	73101076	73101076	73101076	73101076	73101076	73101076	73101076	73101076	73101076	73101076	73101076	73101076	73101076	73101076	73101076	73101076	73101076	73101076	73101076	73101076	73101076	73101076	73101076	73101076	73101076	73101076	73101076	73101076	73101076	73101076	73101076
73201072	73201072	73201072	73201072	73201072	73201072	73201072	73201072	73201072	73201072	73201072	73201072	73201072	73201072	73201072	73201072	73201072	73201072	73201072	73201072	73201072	73201072	73201072	73201072	73201072	73201072	73201072	73201072	73201072	73201072	73201072	73201072	73201072	73201072	73201072	73201072	73201072	73201072	73201072	73201072	73201072	73201072	73201072	73201072	73201072	73201072	73201072	73201072	73201072	73201072
73301068	73301068	73301068	73301068	73301068	73301068	73301068	73301068	73301068	73301068	73301068	73301068	73301068	73301068	73301068	73301068	73301068	73301068	73301068	73301068	73301068	73301068	73301068	73301068	73301068	73301068	73301068	73301068	73301068	73301068	73301068	73301068	73301068	73301068	73301068	73301068	73301068	73301068	73301068	73301068	73301068	73301068	73301068	73301068	73301068	73301068	73301068	73301068	73301068	73301068
73401064	73401064	73401064	73401064	73401064	73401064	73401064	73401064	73401064	73401064	73401064	73401064	73401064	73401064	73401064	73401064	73401064	73401064	73401064	73401064	73401064	73401064	73401064	73401064	73401064	73401064	73401064	73401064	73401064	73401064	73401064	73401064	73401064	73401064	73401064	73401064	73401064	73401064	73401064	73401064	73401064	73401064	73401064	73401064	73401064	73401064	73401064	73401064	73401064	73401064
73501060	73501060	73501060	73501060	73501060	73501060	73501060	73501060	73501060	73501060	73501060	73501060	73501060	73501060	73501060	73501060	73501060	73501060	73501060	73501060	73501060	73501060	73501060	73501060	73501060	73501060	73501060	73501060	73501060	73501060	73501060	73501060	73501060	73501060	73501060	73501060	73501060	73501060	73501060	73501060	73501060	73501060	73501060	73501060	73501060	73501060	73501060	73501060	73501060	73501060
73601056	73601056	73601056	73601056	73601056	73601056	73601056	73601056	73601056	73601056	73601056	73601056	73601056	73601056	73601056	73601056	73601056	73601056	73601056	73601056	73601056	73601056	73601056	73601056	73601056	73601056	73601056	73601056	73601056	73601056	73601056	73601056	73601056	73601056	73601056	73601056	73601056	73601056	73601056	73601056	73601056	73601056	73601056	73601056	73601056	73601056	73601056	73601056	73601056	73601056
73701052	73701052	73701052	73701052	73701052	73701052	73701052	73701052	73701052	73701052	73701052	73701052	73701052	73701052	73701052	73701052	73701052	73701052	73701052	73701052	73701052	73701052	73701052	73701052	73701052	73701052	73701052	73701052	73701052	73701052	73701052	73701052	73701052	73701052	73701052	73701052	73701052	73701052	73701052	73701052	73701052	73701052	73701052	73701052	73701052	73701052	73701052	73701052	73701052	73701052
73801048	73801048	73801048	73801048	73801048	73801048	73801048	73801048	73801048	73801048	73801048	73801048	73801048	73801048	73801048	73801048	73801048	73801048	73801048	73801048	73801048	73801048	73801048	73801048	73801048	73801048	73801048	73801048	73801048	73801048	73801048	73801048	73801048	73801048	73801048	73801048	73801048	73801048	73801048	73801048	73801048	73801048	73801048	73801048	73801048	73801048	73801048	73801048	73801048	73801048
73901044	73901044	73901044	73901044	73901044	73901044	73901044	73901044	73901044	73901044	73901044	73901044	73901044	73901044	73901044	73901044	73901044	73901044	73901044	73901044	73901044	73901044	73901044	73901044	73901044	73901044	73901044	73901044	73901044	73901044	73901044	73901044	73901044	73901044	73901044	73901044	73901044	73901044	73901044	73901044	73901044	73901044	73901044	73901044	73901044	73901044	73901044	73901044	73901044	73901044
74001040	74001040	74001040	74001040	74001040	74001040	74001040	74001040	74001040	74001040	74001040	74001040	74001040	74001040	74001040	74001040	74001040	74001040	74001040	74001040	74001040	74001040	74001040	74001040	74001040	74001040	74001040	74001040	74001040	74001040	74001040	74001040	74001040	74001040	74001040	74001040	74001040	74001040	74001040	74001040	74001040	74001040	74001040	74001040	74001040	74001040	74001040	74001040	74001040	74001040
74101036	74101036	74101036	74101036	74101036	74101036	74101036	74101036	74101036	74101036	74101036	74101036	74101036	74101036	74101036	74101036	74101036	74101036	74101036	74101036	74101036	74101036	74101036	74101036	74101036	74101036	74101036	74101036	74101036	74101036	74101036	74101036	74101036	74101036	74101036	74101036	74101036	74101036	74101036	74101036	74101036	74101036	74101036	74101036	74101036	74101036	74101036	74101036	74101036	74101036
74201032	74201032	74201032	74201032	74201032	74201032	74201032	74201032	74201032	74201032	74201032	74201032	74201032	74201032	74201032	74201032	74201032	74201032	74201032	74201032	74201032	74201032	74201032	74201032	74201032	74201032	74201032	74201032	74201032	74201032	74201032	74201032	74201032	74201032	74201032	74201032	74201032	74201032	74201032	74201032	74201032	74201032	74201032	74201032	74201032	74201032	74201032	74201032	74201032	74201032
74301028	74301028	74301028	74301028	74301028	74301028	74301028	74301028	74301028	74301028	74301028	74301028	74301028	74301028	74301028	74301028	74301028	74301028	74301028	74301028	74301028	74301028	74301028	74301028	74301028	74301028	74301028	74301028	74301028	74301028	74301028	74301028	74301028	74301028	74301028	74301028	74301028	74301028	74301028	74301028	74301028	74301028	74301028	74301028	74301028	74301028	74301028	74301028	74301028	74301028
74401024	74401024	74401024	74401024	74401024	74401024	74401024	74401024	74401024	74401024	74401024	74401024	74401024	74401024	74401024	74401024	74401024	74401024	74401024	74401024	74401024	74401024	74401024	74401024	74401024	74401024	74401024	74401024	74401024	74401024	74401024	74401024	74401024	74401024	74401024	74401024	74401024	74401024	74401024	74401024	74401024	74401024	74401024	74401024	74401024	74401024	74401024	74401024	74401024	74401024
74501020	74501020	74501020	74501020	74501020	74501020	74501020	74501020	74501020	74501020	74501020	74501020	74501020	74501020	74501020	74501020	74501020	74501020	74501020	74501020	74501020	74501020	74501020	74501020	74501020	74501020	74501020	74501020	74501020	74501020	74501020	74501020	74501020	74501020	74501020	74501020	74501020	74501020	74501020	74501020	74501020	74501020	74501020	74501020	74501020	74501020	74501020	74501020	74501020	74501020
74601016	74601016	74601016	74601016	74601016	74601016	74601016	74601016	74601016	74601016	74601016	74601016	74601016	74601016	74601016	74601016	74601016	74601016	74601016	74601016	74601016	74601016	74601016	74601016	74601016	74601016	74601016	74601016	74601016	74601016	74601016	74601016	74601016	74601016	74601016	74601016	74601016	74601016	74601016	74601016	74601016	74601016	74601016	74601016	74601016	74601016	74601016	74601016	74601016	74601016
74701012	74701012	74701012	74701012	74701012	74701012	74701012	74701012	74701012	74701012	74701012	74701012	74701012	74701012	74701012	74701012	74701012	74701012	74701012	74701012	74701012	74701012	74701012	74701012	74701012	74701012	74701012	74701012	74701012	74701012	74701012	74701012	74701012	74701012	74701012	74701012	74701012	74701012	74701012	74701012	74701012	74701012	74701012	74701012	74701012	74701012	74701012	74701012	74701012	74701012
74801008	74801008	74801008	74801008	74801008	74801008	74801008	74801008	74801008	74801008	74801008	74801008	74801008	74801008	74801008	74801008	74801008	74801008	74801008	74801008	74801008	74801008	74801008	74801008	74801008	74801008	74801008	74801008	74801008	74801008	74801008	74801008	74801008	74801008	74801008	74801008	74801008	74801008	74801008	74801008	74801008	74801008	74801008	74801008	74801008	74801008	74801008	74801008	74801008	74801008
74901004	74901004	74901004	74901004	74901004	74901004	74901004	74901004	74901004	74901004	74901004	74901004	74901004	74901004	74901004	74901004	74901004	74901004	74901004	74901004	74901004	74901004	74901004	74901004	74901004	74901004	74901004	74901004	74901004	74901004	74901004	74901004	74901004	74901004	74901004	74901004	74901004	74901004	74901004	74901004	74901004	74901004	74901004	74901004	74901004	74901004	74901004	74901004	74901004	74901004
75001000	75001000	75001000	75001000	75001000	75001000	75001000	75001000	75001000	75001000	75001000	75001000	75001000	75001000	75001000	75001000	75001000	75001000	75001000	75001000	75001000	75001000	75001000	75001000	75001000	75001000	75001000	75001000	75001000	75001000	75001000	75001000	75001000	75001000	75001000	75001000	75001000	75001000	75001000	75001000	75001000	75001000	75001000	75001000	75001000	75001000	75001000	75001000	75001000	75001000
75100996	75100996	75100996	75100996	75100996	75100996	75100996	75100996	75100996	75100996	75100996	75100996	75100996	75100996	75100996	75100996	75100996	75100996	75100996	75100996	75100996	75100996	75100996	75100996	75100996	75100996	75100996	75100996	75100996	75100996	75100996	75100996	75100996	75100996	75100996	75100996	75100996	75100996	75100996	75100996	75100996	75100996	75100996	75100996	75100996	75100996	75100996	75100996	75100996	75100996
75200992	75200992	75200992	75200992	75200992	75200992	75200992	75200992	75200992	75200992	75200992	75200992	75200992	75200992	75200992	75200992	75200992	75200992	75200992	75200992	75200992	75200992	75200992	75200992	75200992	75200992	75200992	75200992	75200992	75200992	75200992	75200992	75200992	75200992	75200992	75200992	75200992	75200992	75200992	75200992	75200992	75200992	75200992	75200992	75200992	75200992	75200992	75200992	75200992	75200992
75300988	75300988	75300988	75300988	75300988	75300988	75300988	75300988	75300988	75300988	75300988	75300988	75300988	75300988	75300988	75300988	75300988	75300988	75300988	75300988	75300988	75300988	75300988	75300988	75300988	75300988	75300988	75300988	75300988	75300988	75300988	75300988	75300988	75300988	75300988	75300988	75300988	75300988	75300988	75300988	75300988	75300988	75300988	75300988	75300988	75300988	75300988	75300988	75300988	75300988
75400984	75400984	75400984	75400984	75400984	75400984	75400984	75400984	75400984	75400984	75400984	75400984	75400984	75400984	75400984	75400984	75400984	75400984	75400984	75400984	75400984	75400984	75400984	75400984	75400984	75400984	75400984	75400984	75400984	75400984	75400984	75400984	75400984	75400984	75400984	75400984	75400984	75400984	75400984	75400984	75400984	75400984	75400984	75400984	75400984	75400984	75400984	75400984	75400984	75400984
75500980	75500980	75500980	75500980	75500980	75500980	75500980	75500980	75500980	75500980	75500980	75500980	75500980	75500980	75500980	75500980	75500980	75500980	75500980	75500980	75500980	75500980	75500980	75500980	75500980	75500980	75500980	75500980	75500980	75500980	75500980	75500980	75500980	75500980	75500980	75500980	75500980	75500980	75500980	75500980	75500980	75500980	75500980	75500980	75500980	75500980	75500980	75500980	75500980	75500980
75600976	75600976	75600976	75600976	75600976	75600976	75600976	75600976	75600976	75600976	75600976	75600976	75600976	75600976	75600976	75600976	75600976	75600976	75600976	75600976	75600976	75600976	75600976	75600976	75600976	75600976	75600976	75600976	75600976	75600976	75600976	75600976	75600976	75600976	75600976	75600976	75600976	75600976	75600976	75600976	75600976	75600976	75600976	75600976	75600976	75600976	75600976	75600976	75600976	75600976
75700972	75700972	75700972	75700972	75700972	75700972	75700972	75700972	75700972	75700972	75700972	75700972	75700972	75700972	75700972	75700972	75700972	75700972	75700972	75700972	75700972	75700972	75700972	75700972	75700972	75700972	75700972	75700972	75700972	75700972	75700972	75700972	75700972	75700972	75700972	75700972	75700972	75700972	75700972	75700972	75700972	75700972	75700972	75700972	75700972	75700972	75700972	75700972	75700972	75700972
75800968	75800968	75800968	75800968	75800968	75800968	75800968	75800968	75800968	75800968	75800968	75800968	75800968	75800968	75800968	75800968	75800968	75800968	75800968	75800968	75800968	75800968	75800968	75800968	75800968	75800968	75800968	75800968	75800968	75800968	75800968	75800968	75800968	75800968	75800968	75800968	75800968	75800968	75800968	75800968	75800968	75800968	75800968	75800968	75800968	75800968	75800968	75800968	75800968	75800968
75900964	75900964	75900964	75900964	75900964	75900964	75900964	75900964	75900964	75900964	75900964	75900964	75900964	75900964	75900964	75900964	75900964	75900964	75900964	75900964	75900964	75900964	75900964	75900964	75900964	75900964	75900964	75900964	75900964	75900964	75900964	75900964	75900964	75900964	75900964	75900964	75900964	75900964	75900964	75900964	75900964	75900964	75900964	75900964	75900964	75900964	75900964	75900964	75900964	75900964
76000960	76000960	76000960	76000960	76000960	76000960	76000960	76000960	76000960	76000960	76000960	76000960	76000960	76000960	76000960	76000960	76000960	76000960	76000960	76000960	76000960	76000960	76000960	76000960	76000960	76000960	76000960	76000960	76000960	76000960	76000960	76000960	76000960	76000960	76000960	76000960	76000960	76000960	76000960	76000960	76000960	76000960	76000960	76000960	76000960	76000960	76000960	76000960	76000960	76000960
76100956	76100956	76100956	76100956	76100956	76100956	76100956	76100956	76100956	76100956	76100956	76100956	76100956	76100956	76100956	76100956	76100956	76100956	76100956	76100956	76100956	76100956	76100956	76100956	76100956	76100956	76100956	76100956	76100956	76100956	76100956	76100956	76100956	76100956	76100956	76100956	76100956	76100956	76100956	76100956	76100956	76100956	76100956	76100956	76100956	76100956	76100956	76100956	76100956	76100956
76200952	76200952	76200952	76200952	76200952	76200952	76200952	76200952	76200952	76200952	76200952	76200952	76200952	76200952	76200952	76200952	76200952	76200952	76200952	76200952	76200952	76200952	76200952	76200952	76200952	76200952	76200952	76200952	76200952	76200952	76200952	76200952	76200952	76200952	76200952	76200952	76200952	76200952	76200952	76200952	76200952	76200952	76200952	76200952	76200952	76200952	76200952	76200952	76200952	76200952
76300948	76300948	76300948	76300948	76300948	76300948	76300948	76300948	76300948	76300948	76300948	76300948	76300948	76300948	76300948	76300948	76300948	76300948	76300948	76300948	76300948	76300948	76300948	76300948	76300948	76300948	76300948	76300948	76300948	76300948	76300948	76300948	76300948	76300948	76300948	76300948	76300948	76300948	76300948	76300948	76300948	76300948	76300948	76300948	76300948	76300948	76300948	76300948	76300948	76300948
76400944	76400944	76400944	76400944	76400944	76400944	76400944	76400944	76400944	76400944	76400944	76400944	76400944	76400944	76400944	76400944	76400944	76400944	76400944	76400944	76400944	76400944	76400944	76400944	76400944	76400944	76400944	76400944	76400944	76400944	76400944	76400944	76400944	76400944	76400944	76400944	76400944	76400944	76400944	76400944	76400944	76400944	76400944	76400944	76400944	76400944	76400944	76400944	76400944	76400944
76500940	76500940	76500940	76500940	76500940	76500940	76500940	76500940	76500940	76500940	76500940	76500940	76500940	76500940	76500940	76500940	76500940	76500940	76500940	76500940	76500940	76500940	76500940	76500940	76500940	76500940	76500940	76500940	76500940	76500940	76500940	76500940	76500940	76500940	76500940	76500940	76500940	76500940	76500940	76500940	76500940	76500940	76500940	76500940	76500940	76500940	76500940	76500940	76500940	76500940
76600936	76600936	76600936	76600936	76600936	76600936	76600936	76600936	76600936	76600936	76600936	76600936	76600936	76600936	76600936	76600936	76600936	76600936	76600936	76600936	76600936	76600936	76600936	76600936	76600936	76600936	76600936	76600936	76600936	76600936	76600936	76600936	76600936	76600936	76600936	76600936	76600936	76600936	76600936	76600936	76600936	76600936	76600936	76600936	76600936	76600936	76600936	76600936	76600936	76600936
76700932	76700932	76700932	76700932	76700932	76700932	76700932	76700932	76700932	76700932	76700932	76700932	76700932	76700932	76700932	76700932	76700932	76700932	76700932	76700932	76700932	76700932	76700932	76700932	76700932	76700932	76700932	76700932	76700932	76700932	76700932	76700932	76700932	76700932	76700932	76700932	76700932	76700932	76700932	76700932	76700932	76700932	76700932	76700932	76700932	76700932	76700932	76700932	76700932	76700932
76800928	76800928	76800928	76800928	76800928	76800928	76800928	76800928	76800928	76800928	76800928	76800928	76800928	76800928	76800928	76800928	76800928	76800928	76800928	76800928	76800928	76800928	76800928	76800928	76800928	76800928	76800928	76800928	76800928	76800928	76800928	76800928	76800928	76800928	76800928	76800928	76800928	76800928	76800928	76800928	76800928	76800928	76800928	76800928	76800928	76800928	76800928	76800928	76800928	76800928
76900924	76900924	76900924	76900924	76900924	76900924	76900924	76900924	76900924	76900924	76900924	76900924	76900924	76900924	76900924	76900924	76900924	76900924	76900924	76900924	76900924	76900924	76900924	76900924	76900924	76900924	76900924	76900924	76900924	76900924	76900924	76900924	76900924	76900924	76900924	76900924	76900924	76900924	76900924	76900924	76900924	76900924	76900924	76900924	76900924	76900924	76900924	76900924	76900924	76900924
77000920	77000920	77000920	77000920	77000920	77000920	77000920	77000920	77000920	77000920	77000920	77000920	77000920	77000920	77000920	77000920	77000920	77000920	77000920	77000920	77000920	77000920	77000920	77000920	77000920	77000920	77000920	77000920	77000920	77000920	77000920	77000920	77000920	77000920	77000920	77000920	77000920	77000920	77000920	77000920	77000920	77000920	77000920	77000920	77000920	77000920	77000920	77000920	77000920	77000920
77100916	77100916	77100916	77100916	77100916	77100916	77100916	77100916	77100916	77100916	77100916	77100916	77100916	77100916	77100916	77100916	77100916	77100916	77100916	77100916	77100916	77100916	77100916	77100916	77100916	77100916	77100916	77100916	77100916	77100916	77100916	77100916	77100916	77100916	77100916	77100916	77100916	77100916	77100916	77100916	77100916	77100916	77100916	77100916	77100916	77100916	77100916	77100916	77100916	77100916
77200912	77200912	77200912	77200912	77200912	77200912	77200912	77200912	77200912	77200912	77200912	77200912	77200912	77200912	77200912	77200912	77200912	77200912	77200912	77200912	77200912	77200912	77200912	77200912	77200912	77200912	77200912	77200912	77200912	77200912	77200912	77200912	77200912	77200912	77200912	77200912	77200912	77200912	77200912	77200912	77200912	77200912	77200912	77200912	77200912	77200912	77200912	77200912	77200912	77200912
77300908	77300908	77300908	77300908	77300908	77300908	77300908	77300908	77300908	77300908	77300908	77300908	77300908	77300908	77300908	77300908	77300908	77300908	77300908	77300908	77300908	77300908	77300908	77300908	77300908	77300908	77300908	77300908	77300908	77300908	77300908	77300908	77300908	77300908	77300908	77300908	77300908	77300908	77300908	77300908	77300908	77300908	77300908	77300908	77300908	77300908	77300908	77300908	77300908	77300908
77400904	77400904	77400904	77400904	77400904	77400904	77400904	77400904	77400904	77400904	77400904	77400904	77400904	77400904	77400904	77400904	77400904	77400904	77400904	77400904	77400904	77400904	77400904	77400904	77400904	77400904	77400904	77400904	77400904	77400904	77400904	77400904	77400904	77400904	77400904	77400904	77400904	77400904	77400904	77400904	77400904	77400904	77400904	77400904	77400904	77400904	77400904	77400904	77400904	77400904
77500900	77500900	77500900	77500900	77500900	77500900	77500900	77500900	77500900	77500900	77500900	77500900	77500900	77500900	77500900	77500900	77500900	77500900	77500900	77500900	77500900	77500900	77500900	77500900	77500900	77500900	77500900	77500900	77500900	77500900	77500900	77500900	77500900	77500900	77500900	77500900	77500900	77500900	77500900	77500900	77500900	77500900	77500900	77500900	77500900	77500900	77500900	77500900	77500900	77500900
77600896	77600896	77600896	77600896	77600896	77600896	77600896	77600896	77600896	77600896	77600896	77600896	77600896	77600896	77600896	77600896	77600896	77600896	77600896	77600896	77600896	77600896	77600896	77600896	77600896	77600896	77600896	77600896	77600896	77600896	77600896	77600896	77600896	77600896	77600896	77600896	77600896	77600896	77600896	77600896	77600896	77600896	77600896	77600896	77600896	77600896	77600896	77600896	77600896	77600896
77700892	77700892	77700892	77700892	77700892	77700892	77700892	77700892	77700892	77700892	77700892	77700892	77700892	77700892	77700892	77700892	77700892	77700892	77700892	77700892	77700892	77700892	77700892	77700892	77700892	77700892	77700892	77700892	77700892	77700892	77700892	77700892	77700892	77700892	77700892	77700892	77700892	77700892	77700892	77700892	77700892	77700892	77700892	77700892	77700892	77700892	77700892	77700892	77700892	77700892
77800888	77800888	77800888	77800888	77800888	77800888	77800888	77800888	77800888	77800888	77800888	77800888	77800888	77800888	77800888	77800888	77800888	77800888	77800888	77800888	77800888	77800888	77800888	77800888	77800888	77800888	77800888	77800888	77800888	77800888	77800888	77800888	77800888	77800888	77800888	77800888	77800888	77800888	77800888	77800888	77800888	77800888	77800888	77800888	77800888	77800888	77800888	77800888	77800888	77800888
77900884	77900884	77900884	77900884	77900884	77900884	77900884	77900884	77900884	77900884	77900884	77900884	77900884	77900884	77900884	77900884	77900884	77900884	77900884	77900884	77900884	77900884	77900884	77900884	77900884	77900884	77900884	77900884	77900884	77900884	77900884	77900884	77900884	77900884	77900884	77900884	77900884	77900884	77900884	77900884	77900884	77900884	77900884	77900884	77900884	77900884	77900884	77900884	77900884	77900884
78000880	78000880	78000880	78000880	78000880	78000880	78000880	78000880	78000880	78000880	78000880	78000880	78000880	78000880	78000880	78000880	78000880	78000880	78000880	78000880	78000880	78000880	78000880	78000880	78000880	78000880	78000880	78000880	78000880	78000880	78000880	78000880	78000880	78000880	78000880	78000880	78000880	78000880	78000880	78000880	78000880	78000880	78000880	78000880	78000880	78000880	78000880	78000880	78000880	78000880
78100876	78100876	78100876	78100876	78100876	78100876	78100876	78100876	78100876	78100876	78100876	78100876	78100876	78100876	78100876	78100876	78100876	78100876	78100876	78100876	78100876	78100876	78100876	78100876	78100876	78100876	78100876	78100876	78100876	78100876	78100876	78100876	78100876	78100876	78100876	78100876	78100876	78100876	78100876	78100876	78100876	78100876	78100876	78100876	78100876	78100876	78100876	78100876	78100876	78100876
78200872	78200872	78200872	78200872	78200872	78200872	78200872	78200872	78200872	78200872	78200872	78200872	78200872	78200872	78200872	78200872	78200872	78200872	78200872	78200872	78200872	78200872	78200872	78200872	78200872	78200872	78200872	78200872	78200872	78200872	78200872	78200872	78200872	78200872	78200872	78200872	78200872	78200872	78200872	78200872	78200872	78200872	78200872	78200872	78200872	78200872	78200872	78200872	78200872	78200872
78300868	78300868	78300868	78300868	78300868	78300868	78300868	78300868	78300868	78300868	78300868	78300868	78300868	78300868	78300868	78300868	78300868	78300868	78300868	78300868	78300868	78300868	78300868	78300868	78300868	78300868	78300868	78300868	78300868	78300868	78300868	78300868	78300868	78300868	78300868	78300868	78300868	78300868	78300868	78300868	78300868	78300868	78300868	78300868	78300868	78300868	78300868	78300868	78300868	78300868
78400864	78400864	78400864	78400864	78400864	78400864	78400864	78400864	78400864	78400864	78400864	78400864	78400864	78400864	78400864	78400864	78400864	78400864	78400864	78400864	78400864	78400864	78400864	78400864	78400864	78400864	78400864	78400864	78400864	78400864	78400864	78400864	78400864	78400864	78400864	78400864	78400864	78400864	78400864	78400864	78400864	78400864	78400864	78400864	78400864	78400864	78400864	78400864	78400864	78400864
78500860	78500860	78500860	78500860	78500860	78500860	78500860	78500860	78500860	78500860	78500860	78500860	78500860	78500860	78500860	78500860	78500860	78500860	78500860	78500860	78500860	78500860	78500860	78500860	78500860	78500860	78500860	78500860	78500860	78500860	78500860	78500860	78500860	78500860	78500860	78500860	78500860	78500860	78500860	78500860	78500860	78500860	78500860	78500860	78500860	78500860	78500860	78500860	78500860	78500860
78600856	78600856	78600856	78600856	78600856	78600856	78600856	78600856	78600856	78600856	78600856	78600856	78600856	78600856	78600856	78600856	78600856	78600856	78600856	78600856	78600856	78600856	78600856	78600856	78600856	78600856	78600856	78600856	78600856	78600856	78600856	78600856	78600856	78600856	78600856	78600856	78600856	78600856	78600856	78600856	78600856	78600856	78600856	78600856	78600856	78600856	78600856	78600856	78600856	78600856
78700852	78700852	78700852	78700852	78700852	78700852	78700852	78700852	78700852	78700852	78700852	78700852	78700852	78700852	78700852	78700852	78700852	78700852	78700852	78700852	78700852	78700852	78700852	78700852	78700852	78700852	78700852	78700852	78700852	78700852	78700852	78700852	78700852	78700852	78700852	78700852	78700852	78700852	78700852	78700852	78700852	78700852	78700852	78700852	78700852	78700852	78700852	78700852	78700852	78700852
78800848	78800848	78800848	78800848	78800848	78800848	78800848	78800848	78800848	78800848	78800848	78800848	78800848	78800848	78800848	78800848	78800848	78800848	78800848	78800848	78800848	78800848	78800848	78800848	78800848	78800848	78800848	78800848	78800848	78800848	78800848	78800848	78800848	78800848	78800848	78800848	78800848	78800848	78800848	78800848	78800848	78800848	78800848	78800848	78800848	78800848	78800848	78800848	78800848	78800848
78900844	78900844	78900844	78900844	78900844	78900844	78900844	78900844	78900844	78900844	78900844	78900844	78900844	78900844	78900844	78900844	78900844	78900844	78900844	78900844	78900844	78900844	78900844	78900844	78900844	78900844	78900844	78900844	78900844	78900844	78900844	78900844	78900844	78900844	78900844	78900844	78900844	78900844	78900844	78900844	78900844	78900844	78900844	78900844	78900844	78900844	78900844	78900844	78900844	78900844
79000840	79000840	79000840	79000840	79000840	79000840	79000840	79000840	79000840	79000840	79000840	79000840	79000840	79000840	79000840	79000840	79000840	79000840	79000840	79000840	79000840	79000840	79000840	79000840	79000840	79000840	79000840	79000840	79000840	79000840	79000840	79000840	79000840	79000840	79000840	79000840	79000840	79000840	79000840	79000840	79000840	79000840	79000840	79000840	79000840	79000840	79000840	79000840	79000840	79000840
79100836	79100836	79100836	79100836	79100836	79100836	79100836	79100836	79100836	79100836	79100836	79100836	79100836	79100836	79100836	79100836	79100836	79100836	79100836	79100836	79100836	79100836	79100836	79100836	79100836	79100836	79100836	79100836	79100836	79100836	79100836	79100836	79100836	79100836	79100836	79100836	79100836	79100836	79100836	79100836	79100836	79100836	79100836	79100836	79100836	79100836	79100836	79100836	79100836	79100836
79200832	79200832	79200832	79200832	79200832	79200832	79200832	79200832	79200832	79200832	79200832	79200832	79200832	79200832	79200832	79200832	79200832	79200832	79200832	79200832	79200832	79200832	79200832	79200832	79200832	79200832	79200832	79200832	79200832	79200832	79200832	79200832	79200832	79200832	79200832	79200832	79200832	79200832	79200832	79200832	79200832	79200832	79200832	79200832	79200832	79200832	79200832	79200832	79200832	79200832
79300828	79300828	79300828	79300828	79300828	79300828	79300828	79300828	79300828	79300828	79300828	79300828	79300828	79300828	79300828	79300828	79300828	79300828	79300828	79300828	79300828	79300828	79300828	79300828	79300828	79300828	79300828	79300828	79300828	79300828	79300828	79300828	79300828	79300828	79300828	79300828	79300828	79300828	79300828	79300828	79300828	79300828	79300828	79300828	79300828	79300828	79300828	79300828	79300828	79300828
79400824	79400824	79400824	79400824	79400824	79400824	79400824	79400824	79400824	79400824	79400824	79400824	79400824	79400824	79400824	79400824	79400824	79400824	79400824	79400824	79400824	79400824	79400824	79400824	79400824	79400824	79400824	79400824	79400824	79400824	79400824	79400824	79400824	79400824	79400824	79400824	79400824	79400824	79400824	79400824	79400824	79400824	79400824	79400824	79400824	79400824	79400824	79400824	79400824	79400824
79500820	79500820	79500820	79500820	79500820	79500820	79500820	79500820	79500820	79500820	79500820	79500820	79500820	79500820	79500820	79500820	79500820	79500820	79500820	79500820	79500820	79500820	79500820	79500820	79500820	79500820	79500820	79500820	79500820	79500820	79500820	79500820	79500820	79500820	79500820	79500820	79500820	79500820	79500820	79500820	79500820	79500820	79500820	79500820	79500820	79500820	79500820	79500820	79500820	79500820
79600816	79600816	79600816	79600816	79600816	79600816	79600816	79600816	79600816	79600816	79600816	79600816	79600816	79600816	79600816	79600816	79600816	79600816	79600816	79600816	79600816	79600816	79600816	79600816	79600816	79600816	79600816	79600816	79600816	79600816	79600816	79600816	79600816	79600816	79600816	79600816	79600816	79600816	79600816	79600816	79600816	79600816	79600816	79600816	79600816	79600816	79600816	79600816	79600816	79600816
79700812	79700812	79700812	79700812	79700812	79700812	79700812	79700812	79700812	79700812	79700812	79700812	79700812	79700812	79700812	79700812	79700812	79700812	79700812	79700812	79700812	79700812	79700812	79700812	79700812	79700812	79700812	79700812	79700812	79700812	79700812	79700812	79700812	79700812	79700812	79700812	79700812	79700812	79700812	79700812	79700812	79700812	79700812	79700812	79700812	79700812	79700812	79700812	79700812	79700812
79800808	79800808	79800808	79800808	79800808	79800808	79800808	79800808	79800808	79800808	79800808	79800808	79800808	79800808	79800808	79800808	79800808	79800808	79800808	79800808	79800808	79800808	79800808	79800808	79800808	79800808	79800808	79800808	79800808	79800808	79800808	79800808	79800808	79800808	79800808	79800808	79800808	79800808	79800808	79800808	79800808	79800808	79800808	79800808	79800808	79800808	79800808	79800808	79800808	79800808
79900804	79900804	79900804	79900804	79900804	79900804	79900804	79900804	79900804	79900804	79900804	79900804	79900804	79900804	79900804	79900804	79900804	79900804	79900804	79900804	79900804	79900804	79900804	79900804	79900804	79900804	79900804	79900804	79900804	79900804	79900804	79900804	79900804	79900804	79900804	79900804	79900804	79900804	79900804	79900804	79900804	79900804	79900804	79900804	79900804	79900804	79900804	79900804	79900804	79900804
80000800	80000800	80000800	80000800	80000800	80000800	80000800	80000800	80000800	80000800	80000800	80000800	80000800	80000800	80000800	80000800	80000800	80000800	80000800	80000800	80000800	80000800	80000800	80000800	80000800	80000800	80000800	80000800	80000800	80000800	80000800	80000800	80000800	80000800	80000800	80000800	80000800	80000800	80000800	80000800	80000800	80000800	80000800	80000800	80000800	80000800	80000800	80000800	80000800	80000800
80100796	80100796	80100796	80100796	80100796	80100796	80100796	80100796	80100796	80100796	80100796	80100796	80100796	80100796	80100796	80100796	80100796	80100796	80100796	80100796	80100796	80100796	80100796	80100796	80100796	80100796	80100796	80100796	80100796	80100796	80100796	80100796	80100796	80100796	80100796	80100796	80100796	80100796	80100796	80100796	80100796	80100796	80100796	80100796	80100796	80100796	80100796	80100796	80100796	80100796
80200792	80200792	80200792	80200792	80200792	80200792	80200792	80200792	80200792	80200792	80200792	80200792	80200792	80200792	80200792	80200792	80200792	80200792	80200792	80200792	80200792	80200792	80200792	80200792	80200792	80200792	80200792	80200792	80200792	80200792	80200792	80200792	80200792	80200792	80200792	80200792	80200792	80200792	80200792	80200792	80200792	80200792	80200792	80200792	80200792	80200792	80200792	80200792	80200792	80200792
80300788	80300788	80300788	80300788	80300788	80300788	80300788	80300788	80300788	80300788	80300788	80300788	80300788	80300788	80300788	80300788	80300788	80300788	80300788	80300788	80300788	80300788	80300788	80300788	80300788	80300788	80300788	80300788	80300788	80300788	80300788	80300788	80300788	80300788	80300788	80300788	80300788	80300788	80300788	80300788	80300788	80300788	80300788	80300788	80300788	80300788	80300788	80300788	80300788	80300788
80400784	80400784	80400784	80400784	80400784	80400784	80400784	80400784	80400784	80400784	80400784	80400784	80400784	80400784	80400784	80400784	80400784	80400784	80400784	80400784	80400784	80400784	80400784	80400784	80400784	80400784	80400784	80400784	80400784	80400784	80400784	80400784	80400784	80400784	80400784	80400784	80400784	80400784	80400784	80400784	80400784	80400784	80400784	80400784	80400784	80400784	80400784	80400784	80400784	80400784
80500780	80500780	80500780	80500780	80500780	80500780	80500780	80500780	80500780	80500780	80500780	80500780	80500780	80500780	80500780	80500780	80500780	80500780	80500780	80500780	80500780	80500780	80500780	80500780	80500780	80500780	80500780	80500780	80500780	80500780	80500780	80500780	80500780	80500780	80500780	80500780	80500780	80500780	80500780	80500780	80500780	80500780	80500780	80500780	80500780	80500780	80500780	80500780	80500780	80500780
80600776	80600776	80600776	80600776	80600776	80600776	80600776	80600776	80600776	80600776	80600776	80600776	80600776	80600776	80600776	80600776	80600776	80600776	80600776	80600776	80600776	80600776	80600776	80600776	80600776	80600776	80600776	80600776	80600776	80600776	80600776	80600776	80600776	80600776	80600776	80600776	80600776	80600776	80600776	80600776	80600776	80600776	80600776	80600776	80600776	80600776	80600776	80600776	80600776	80600776
80700772	80700772	80700772	80700772	80700772	80700772	80700772	80700772	80700772	80700772	80700772	80700772	80700772	80700772	80700772	80700772	80700772	80700772	80700772	80700772	80700772	80700772	80700772	80700772	80700772	80700772	80700772	80700772	80700772	80700772	80700772	80700772	80700772	80700772	80700772	80700772	80700772	80700772	80700772	80700772	80700772	80700772	80700772	80700772	80700772	80700772	80700772	80700772	80700772	80700772
80800768	80800768	80800768	80800768	80800768	80800768	80800768	80800768	80800768	80800768	80800768	80800768	80800768	80800768	80800768	80800768	80800768	80800768	80800768	80800768	80800768	80800768	80800768	80800768	80800768	80800768	80800768	80800768	80800768	80800768	80800768	80800768	80800768	80800768	80800768	80800768	80800768	80800768	80800768	80800768	80800768	80800768	80800768	80800768	80800768	80800768	80800768	80800768	80800768	80800768
80900764	80900764	80900764	80900764	80900764	80900764	80900764	80900764	80900764	80900764	80900764	80900764	80900764	80900764	80900764	80900764	80900764	80900764	80900764	80900764	80900764	80900764	80900764	80900764	80900764	80900764	80900764	80900764	80900764	80900764	80900764	80900764	80900764	80900764	80900764	80900764	80900764	80900764	80900764	80900764	80900764	80900764	80900764	80900764	80900764	80900764	80900764	80900764	80900764	80900764
81000760	81000760	81000760	81000760	81000760	81000760	81000760	81000760	81000760	81000760	81000760	81000760	81000760	81000760	81000760	81000760	81000760	81000760	81000760	81000760	81000760	81000760	81000760	81000760	81000760	81000760	81000760	81000760	81000760	81000760	81000760	81000760	81000760	81000760	81000760	81000760	81000760	81000760	81000760	81000760	81000760	81000760	81000760	81000760	81000760	81000760	81000760	81000760	81000760	81000760
81100756	81100756	81100756	81100756	81100756	81100756	81100756	81100756	81100756	81100756	81100756	81100756	81100756	81100756	81100756	81100756	81100756	81100756	81100756	81100756	81100756	81100756	81100756	81100756	81100756	81100756	81100756	81100756	81100756	81100756	81100756	81100756	81100756	81100756	81100756	81100756	81100756	81100756	81100756	81100756	81100756	81100756	81100756	81100756	81100756	81100756	81100756	81100756	81100756	81100756
81200752	81200752	81200752	81200752	81200752	81200752	81200752	81200752	81200752	81200752	81200752	81200752	81200752	81200752	81200752	81200752	81200752	81200752	81200752	81200752	81200752	81200752	81200752	81200752	81200752	81200752	81200752	81200752	81200752	81200752	81200752	81200752	81200752	81200752	81200752	81200752	81200752	81200752	81200752	81200752	81200752	81200752	81200752	81200752	81200752	81200752	81200752	81200752	81200752	81200752
81300748	81300748	81300748	81300748	81300748	81300748	81300748	81300748	81300748	81300748	81300748	81300748	81300748	81300748	81300748	81300748	81300748	81300748	81300748	81300748	81300748	81300748	81300748	81300748	81300748	81300748	81300748	81300748	81300748	81300748	81300748	81300748	81300748	81300748	81300748	81300748	81300748	81300748	81300748	81300748	81300748	81300748	81300748	81300748	81300748	81300748	81300748	81300748	81300748	81300748
81400744	81400744	81400744	81400744	81400744	81400744	81400744	81400744	81400744	81400744	81400744	81400744	81400744	81400744	81400744	81400744	81400744	81400744	81400744	81400744	81400744	81400744	81400744	81400744	81400744	81400744	81400744	81400744	81400744	81400744	81400744	81400744	81400744	81400744	81400744	81400744	81400744	81400744	81400744	81400744	81400744	81400744	81400744	81400744	81400744	81400744	81400744	81400744	81400744	81400744
81500740	81500740	81500740	81500740	81500740	81500740	81500740	81500740	81500740	81500740	81500740	81500740	81500740	81500740	81500740	81500740	81500740	81500740	81500740	81500740	81500740	81500740	81500740	81500740	81500740	81500740	81500740	81500740	81500740	81500740	81500740	81500740	81500740	81500740	81500740	81500740	81500740	81500740	81500740	81500740	81500740	81500740	81500740	81500740	81500740	81500740	81500740	81500740	81500740	81500740
81600736	81600736	81600736	81600736	81600736	81600736	81600736	81600736	81600736	81600736	81600736	81600736	81600736	81600736	81600736	81600736	81600736	81600736	81600736	81600736	81600736	81600736	81600736	81600736	81600736	81600736	81600736	81600736	81600736	81600736	81600736	81600736	81600736	81600736	81600736	81600736	81600736	81600736	81600736	81600736	81600736	81600736	81600736	81600736	81600736	81600736	81600736	81600736	81600736	81600736
81700732	81700732	81700732	81700732	81700732	81700732	81700732	81700732	81700732	81700732	81700732	81700732	81700732	81700732	81700732	81700732	81700732	81700732	81700732	81700732	81700732	81700732	81700732	81700732	81700732	81700732	81700732	81700732	81700732	81700732	81700732	81700732	81700732	81700732	81700732	81700732	81700732	81700732	81700732	81700732	81700732	81700732	81700732	81700732	81700732	81700732	81700732	81700732	81700732	81700732
81800728	81800728	81800728	81800728	81800728	81800728	81800728	81800728	81800728	81800728	81800728	81800728	81800728	81800728	81800728	81800728	81800728	81800728	81800728	81800728	81800728	81800728	81800728	81800728	81800728	81800728	81800728	81800728	81800728	81800728	81800728	81800728	81800728	81800728	81800728	81800728	81800728	81800728	81800728	81800728	81800728	81800728	81800728	81800728	81800728	81800728	81800728	81800728	81800728	81800728
81900724	81900724	81900724	81900724	81900724	81900724	81900724	81900724	81900724	81900724	81900724	81900724	81900724	81900724	81900724	81900724	81900724	81900724	81900724	81900724	81900724	81900724	81900724	81900724	81900724	81900724	81900724	81900724	81900724	81900724	81900724	81900724	81900724	81900724	81900724	81900724	81900724	81900724	81900724	81900724	81900724	81900724	81900724	81900724	81900724	81900724	81900724	81900724	81900724	81900724
82000720	82000720	82000720	82000720	82000720	82000720	82000720	82000720	82000720	82000720	82000720	82000720	82000720	82000720	82000720	82000720	82000720	82000720	82000720	82000720	82000720	82000720	82000720	82000720	82000720	82000720	82000720	82000720	82000720	82000720	82000720	82000720	82000720	82000720	82000720	82000720	82000720	82000720	82000720	82000720	82000720	82000720	82000720	82000720	82000720	82000720	82000720	82000720	82000720	82000720
82100716	82100716	82100716	82100716	82100716	82100716	82100716	82100716	82100716	82100716	82100716	82100716	82100716	82100716	82100716	82100716	82100716	82100716	82100716	82100716	82100716	82100716	82100716	82100716	82100716	82100716	82100716	82100716	82100716	82100716	82100716	82100716	82100716	82100716	82100716	82100716	82100716	82100716	82100716	82100716	82100716	82100716	82100716	82100716	82100716	82100716	82100716	82100716	82100716	82100716
82200712	82200712	82200712	82200712	82200712	82200712	82200712	82200712	82200712	82200712	82200712	82200712	82200712	82200712	82200712	82200712	82200712	82200712	82200712	82200712	82200712	82200712	82200712	82200712	82200712	82200712	82200712	82200712	82200712	82200712	82200712	82200712	82200712	82200712	82200712	82200712	82200712	82200712	82200712	82200712	82200712	82200712	82200712	82200712	82200712	82200712	82200712	82200712	82200712	82200712
82300708	82300708	82300708	82300708	82300708	82300708	82300708	82300708	82300708	82300708	82300708	82300708	82300708	82300708	82300708	82300708	82300708	82300708	82300708	82300708	82300708	82300708	82300708	82300708	82300708	82300708	82300708	82300708	82300708	82300708	82300708	82300708	82300708	82300708	82300708	82300708	82300708	82300708	82300708	82300708	82300708	82300708	82300708	82300708	82300708	82300708	82300708	82300708	82300708	82300708
82400704	82400704	82400704	82400704	82400704	82400704	82400704	82400704	82400704	82400704	82400704	82400704	82400704	82400704	82400704	82400704	82400704	82400704	82400704	82400704	82400704	82400704	82400704	82400704	82400704	82400704	82400704	82400704	82400704	82400704	82400704	82400704	82400704	82400704	82400704	82400704	82400704	82400704	82400704	82400704	82400704	82400704	82400704	82400704	82400704	82400704	82400704	82400704	82400704	82400704
82500700	82500700	82500700	82500700	82500700	82500700	82500700	82500700	82500700	82500700	82500700	82500700	82500700	82500700	82500700	82500700	82500700	82500700	82500700	82500700	82500700	82500700	82500700	82500700	82500700	82500700	82500700	82500700	82500700	82500700	82500700	82500700	82500700	82500700	82500700	82500700	82500700	82500700	82500700	82500700	82500700	82500700	82500700	82500700	82500700	82500700	82500700	82500700	82500700	82500700
82600696	82600696	82600696	82600696	82600696	82600696	82600696	82600696	82600696	82600696	82600696	82600696	82600696	82600696	82600696	82600696	82600696	82600696	82600696	82600696	82600696	82600696	82600696	82600696	82600696	82600696	82600696	82600696	82600696	82600696	82600696	82600696	82600696	82600696	82600696	82600696	82600696	82600696	82600696	82600696	82600696	82600696	82600696	82600696	82600696	82600696	82600696	82600696	82600696	82600696
82700692	82700692	82700692	82700692	82700692	82700692	82700692	82700692	82700692	82700692	82700692	82700692	82700692	82700692	82700692	82700692	82700692	82700692	82700692	82700692	82700692	82700692	82700692	82700692	82700692	82700692	82700692	82700692	82700692	82700692	82700692	82700692	82700692	82700692	82700692	82700692	82700692	82700692	82700692	82700692	82700692	82700692	82700692	82700692	82700692	82700692	82700692	82700692	82700692	82700692
82800688	82800688	82800688	82800688	82800688	82800688	82800688	82800688	82800688	82800688	82800688	82800688	82800688	82800688	82800688	82800688	82800688	82800688	82800688	82800688	82800688	82800688	82800688	82800688	82800688	82800688	82800688	82800688	82800688	82800688	82800688	82800688	82800688	82800688	82800688	82800688	82800688	82800688	82800688	82800688	82800688	82800688	82800688	82800688	82800688	82800688	82800688	82800688	82800688	82800688
82900684	82900684	82900684	82900684	82900684	82900684	82900684	82900684	82900684	82900684	82900684	82900684	82900684	82900684	82900684	82900684	82900684	82900684	82900684	82900684	82900684	82900684	82900684	82900684	82900684	82900684	82900684	82900684	82900684	82900684	82900684	82900684	82900684	82900684	82900684	82900684	82900684	82900684	82900684	82900684	82900684	82900684	82900684	82900684	82900684	82900684	82900684	82900684	82900684	82900684
83000680	83000680	83000680	83000680	83000680	83000680	83000680	83000680	83000680	83000680	83000680	83000680	83000680	83000680	83000680	83000680	83000680	83000680	83000680	83000680	83000680	83000680	83000680	83000680	83000680	83000680	83000680	83000680	83000680	83000680	83000680	83000680	83000680	83000680	83000680	83000680	83000680	83000680	83000680	83000680	83000680	83000680	83000680	83000680	83000680	83000680	83000680	83000680	83000680	83000680
83100676	83100676	83100676	83100676	83100676	83100676	83100676	83100676	83100676	83100676	83100676	83100676	83100676	83100676	83100676	83100676	83100676	83100676	83100676	83100676	83100676	83100676	83100676	83100676	83100676	83100676	83100676	83100676	83100676	83100676	83100676	83100676	83100676	83100676	83100676	83100676	83100676	83100676	83100676	83100676	83100676	83100676	83100676	83100676	83100676	83100676	83100676	83100676	83100676	83100676
83200672	83200672	83200672	83200672	83200672	83200672	83200672	83200672	83200672	83200672	83200672	83200672	83200672	83200672	83200672	83200672	83200672	83200672	83200672	83200672	83200672	83200672	83200672	83200672	83200672	83200672	83200672	83200672	83200672	83200672	83200672	83200672	83200672	83200672	83200672	83200672	83200672	83200672	83200672	83200672	83200672	83200672	83200672	83200672	83200672	83200672	83200672	83200672	83200672	83200672
83300668	83300668	83300668	83300668	83300668	83300668	83300668	83300668	83300668	83300668	83300668	83300668	83300668	83300668	83300668	83300668	83300668	83300668	83300668	83300668	83300668	83300668	83300668	83300668	83300668	83300668	83300668	83300668	83300668	83300668	83300668	83300668	83300668	83300668	83300668	83300668	83300668	83300668	83300668	83300668	83300668	83300668	83300668	83300668	83300668	83300668	83300668	83300668	83300668	83300668
83400664	83400664	83400664	83400664	83400664	83400664	83400664	83400664	83400664	83400664	83400664	83400664	83400664	83400664	83400664	83400664	83400664	83400664	83400664	83400664	83400664	83400664	83400664	83400664	83400664	83400664	83400664	83400664	83400664	83400664	83400664	83400664	83400664	83400664	83400664	83400664	83400664	83400664	83400664	83400664	83400664	83400664	83400664	83400664	83400664	83400664	83400664	83400664	83400664	83400664
83500660	83500660	83500660	83500660	83500660	83500660	83500660	83500660	83500660	83500660	83500660	83500660	83500660	83500660	83500660	83500660	83500660	83500660	83500660	83500660	83500660	83500660	83500660	83500660	83500660	83500660	83500660	83500660	83500660	83500660	83500660	83500660	83500660	83500660	83500660	83500660	83500660	83500660	83500660	83500660	83500660	83500660	83500660	83500660	83500660	83500660	83500660	83500660	83500660	83500660
83600656	83600656	83600656	83600656	83600656	83600656	83600656	83600656	83600656	83600656	83600656	83600656	83600656	83600656	83600656	83600656	83600656	83600656	83600656	83600656	83600656	83600656	83600656	83600656	83600656	83600656	83600656	83600656	83600656	83600656	83600656	83600656	83600656	83600656	83600656	83600656	83600656	83600656	83600656	83600656	83600656	83600656	83600656	83600656	83600656	83600656	83600656	83600656	83600656	83600656
83700652	83700652	83700652	83700652	83700652	83700652	83700652	83700652	83700652	83700652	83700652	83700652	83700652	83700652	83700652	83700652	83700652	83700652	83700652	83700652	83700652	83700652	83700652	83700652	83700652	83700652	83700652	83700652	83700652	83700652	83700652	83700652	83700652	83700652	83700652	83700652	83700652	83700652	83700652	83700652	83700652	83700652	83700652	83700652	83700652	83700652	83700652	83700652	83700652	83700652
83800648	83800648	83800648	83800648	83800648	83800648	83800648	83800648	83800648	83800648	83800648	83800648	83800648	83800648	83800648	83800648	83800648	83800648	83800648	83800648	83800648	83800648	83800648	83800648	83800648	83800648	83800648	83800648	83800648	83800648	83800648	83800648	83800648	83800648	83800648	83800648	83800648	83800648	83800648	83800648	83800648	83800648	83800648	83800648	83800648	83800648	83800648	83800648	83800648	83800648
83900644	83900644	83900644	83900644	83900644	83900644	83900644	83900644	83900644	83900644	83900644	83900644	83900644	83900644	83900644	83900644	83900644	83900644	83900644	83900644	83900644	83900644	83900644	83900644	83900644	83900644	83900644	83900644	83900644	83900644	83900644	83900644	83900644	83900644	83900644	83900644	83900644	83900644	83900644	83900644	83900644	83900644	83900644	83900644	83900644	83900644	83900644	83900644	83900644	83900644
84000640	84000640	84000640	84000640	84000640	84000640	84000640	84000640	84000640	84000640	84000640	84000640	84000640	84000640	84000640	84000640	84000640	84000640	84000640	84000640	84000640	84000640	84000640	84000640	84000640	84000640	84000640	84000640	84000640	84000640	84000640	84000640	84000640	84000640	84000640	84000640	84000640	84000640	84000640	84000640	84000640	84000640	84000640	84000640	84000640	84000640	84000640	84000640	84000640	84000640
84100636	84100636	84100636	84100636	84100636	84100636	84100636	84100636	84100636	84100636	84100636	84100636	84100636	84100636	84100636	84100636	84100636	84100636	84100636	84100636	84100636	84100636	84100636	84100636	84100636	84100636	84100636	84100636	84100636	84100636	84100636	84100636	84100636	84100636	84100636	84100636	84100636	84100636	84100636	84100636	84100636	84100636	84100636	84100636	84100636	84100636	84100636	84100636	84100636	84100636
84200632	84200632	84200632	84200632	84200632	84200632	84200632	84200632	84200632	84200632	84200632	84200632	84200632	84200632	84200632	84200632	84200632	84200632	84200632	84200632	84200632	84200632	84200632	84200632	84200632	84200632	84200632	84200632	84200632	84200632	84200632	84200632	84200632	84200632	84200632	84200632	84200632	84200632	84200632	84200632	84200632	84200632	84200632	84200632	84200632	84200632	84200632	84200632	84200632	84200632
84300628	84300628	84300628	84300628	84300628	84300628	84300628	84300628	84300628	84300628	84300628	84300628	84300628	84300628	84300628	84300628	84300628	84300628	84300628	84300628	84300628	84300628	84300628	84300628	84300628	84300628	84300628	84300628	84300628	84300628	84300628	84300628	84300628	84300628	84300628	84300628	84300628	84300628	84300628	84300628	84300628	84300628	84300628	84300628	84300628	84300628	84300628	84300628	84300628	84300628
84400624	84400624	84400624	84400624	84400624	84400624	84400624	84400624	84400624	84400624	84400624	84400624	84400624	84400624	84400624	84400624	84400624	84400624	84400624	84400624	84400624	84400624	84400624	84400624	84400624	84400624	84400624	84400624	84400624	84400624	84400624	84400624	84400624	84400624	84400624	84400624	84400624	84400624	84400624	84400624	84400624	84400624	84400624	84400624	84400624	84400624	84400624	84400624	84400624	84400624
84500620	84500620	84500620	84500620	84500620	84500620	84500620	84500620	84500620	84500620	84500620	84500620	84500620	84500620	84500620	84500620	84500620	84500620	84500620	84500620	84500620	84500620	84500620	84500620	84500620	84500620	84500620	84500620	84500620	84500620	84500620	84500620	84500620	84500620	84500620	84500620	84500620	84500620	84500620	84500620	84500620	84500620	84500620	84500620	84500620	84500620	84500620	84500620	84500620	84500620
84600616	84600616	84600616	84600616	84600616	84600616	84600616	84600616	84600616	84600616	84600616	84600616	84600616	84600616	84600616	84600616	84600616	84600616	84600616	84600616	84600616	84600616	84600616	84600616	84600616	84600616	84600616	84600616	84600616	84600616	84600616	84600616	84600616	84600616	84600616	84600616	84600616	84600616	84600616	84600616	84600616	84600616	84600616	84600616	84600616	84600616	84600616	84600616	84600616	84600616
84700612	84700612	84700612	84700612	84700612	84700612	84700612	84700612	84700612	84700612	84700612	84700612	84700612	84700612	84700612	84700612	84700612	84700612	84700612	84700612	84700612	84700612	84700612	84700612	84700612	84700612	84700612	84700612	84700612	84700612	84700612	84700612	84700612	84700612	84700612	84700612	84700612	84700612	84700612	84700612	84700612	84700612	84700612	84700612	84700612	84700612	84700612	84700612	84700612	84700612
84800608	84800608	84800608	84800608	84800608	84800608	84800608	84800608	84800608	84800608	84800608	84800608	84800608	84800608	84800608	84800608	84800608	84800608	84800608	84800608	84800608	84800608	84800608	84800608	84800608	84800608	84800608	84800608	84800608	84800608	84800608	84800608	84800608	84800608	84800608	84800608	84800608	84800608	84800608	84800608	84800608	84800608	84800608	84800608	84800608	84800608	84800608	84800608	84800608	84800608
84900604	84900604	84900604	84900604	84900604	84900604	84900604	84900604	84900604	84900604	84900604	84900604	84900604	84900604	84900604	84900604	84900604	84900604	84900604	84900604	84900604	84900604	84900604	84900604	84900604	84900604	84900604	84900604	84900604	84900604	84900604	84900604	84900604	84900604	84900604	84900604	84900604	84900604	84900604	84900604	84900604	84900604	84900604	84900604	84900604	84900604	84900604	84900604	84900604	84900604
85000600	85000600	85000600	85000600	85000600	85000600	85000600	85000600	85000600	85000600	85000600	85000600	85000600	85000600	85000600	85000600	85000600	85000600	85000600	85000600	85000600	85000600	85000600	85000600	85000600	85000600	85000600	85000600	85000600	85000600	85000600	85000600	85000600	85000600	85000600	85000600	85000600	85000600	85000600	85000600	85000600	85000600	85000600	85000600	85000600	85000600	85000600	85000600	85000600	85000600
85100596	85100596	85100596	85100596	85100596	85100596	85100596	85100596	85100596	85100596	85100596	85100596	85100596	85100596	85100596	85100596	85100596	85100596	85100596	85100596	85100596	85100596	85100596	85100596	85100596	85100596	85100596	85100596	85100596	85100596	85100596	85100596	85100596	85100596	85100596	85100596	85100596	85100596	85100596	85100596	85100596	85100596	85100596	85100596	85100596	85100596	85100596	85100596	85100596	85100596
85200592	85200592	85200592	85200592	85200592	85200592	85200592	85200592	85200592	85200592	85200592	85200592	85200592	85200592	85200592	85200592	85200592	85200592	85200592	85200592	85200592	85200592	85200592	85200592	85200592	85200592	85200592	85200592	85200592	85200592	85200592	85200592	85200592	85200592	85200592	85200592	85200592	85200592	85200592	85200592	85200592	85200592	85200592	85200592	85200592	85200592	85200592	85200592	85200592	85200592
85300588	85300588	85300588	85300588	85300588	85300588	85300588	85300588	85300588	85300588	85300588	85300588	85300588	85300588	85300588	85300588	85300588	85300588	85300588	85300588	85300588	85300588	85300588	85300588	85300588	85300588	85300588	85300588	85300588	85300588	85300588	85300588	85300588	85300588	85300588	85300588	85300588	85300588	85300588	85300588	85300588	85300588	85300588	85300588	85300588	85300588	85300588	85300588	85300588	85300588
85400584	85400584	85400584	85400584	85400584	85400584	85400584	85400584	85400584	85400584	85400584	85400584	85400584	85400584	85400584	85400584	85400584	85400584	85400584	85400584	85400584	85400584	85400584	85400584	85400584	85400584	85400584	85400584	85400584	85400584	85400584	85400584	85400584	85400584	85400584	85400584	85400584	85400584	85400584	85400584	85400584	85400584	85400584	85400584	85400584	85400584	85400584	85400584	85400584	85400584
85500580	85500580	85500580	85500580	85500580	85500580	85500580	85500580	85500580	85500580	85500580	85500580	85500580	85500580	85500580	85500580	85500580	85500580	85500580	85500580	85500580	85500580	85500580	85500580	85500580	85500580	85500580	85500580	85500580	85500580	85500580	85500580	85500580	85500580	85500580	85500580	85500580	85500580	85500580	85500580	85500580	85500580	85500580	85500580	85500580	85500580	85500580	85500580	85500580	85500580
85600576	85600576	85600576	85600576	85600576	85600576	85600576	85600576	85600576	85600576	85600576	85600576	85600576	85600576	85600576	85600576	85600576	85600576	85600576	85600576	85600576	85600576	85600576	85600576	85600576	85600576	85600576	85600576	85600576	85600576	85600576	85600576	85600576	85600576	85600576	85600576	85600576	85600576	85600576	85600576	85600576	85600576	85600576	85600576	85600576	85600576	85600576	85600576	85600576	85600576
85700572	85700572	85700572	85700572	85700572	85700572	85700572	85700572	85700572	85700572	85700572	85700572	85700572	85700572	85700572	85700572	85700572	85700572	85700572	85700572	85700572	85700572	85700572	85700572	85700572	85700572	85700572	85700572	85700572	85700572	85700572	85700572	85700572	85700572	85700572	85700572	85700572	85700572	85700572	85700572	85700572	85700572	85700572	85700572	85700572	85700572	85700572	85700572	85700572	85700572
85800568	85800568	85800568	85800568	85800568	85800568	85800568	85800568	85800568	85800568	85800568	85800568	85800568	85800568	85800568	85800568	85800568	85800568	85800568	85800568	85800568	85800568	85800568	85800568	85800568	85800568	85800568	85800568	85800568	85800568	85800568	85800568	85800568	85800568	85800568	85800568	85800568	85800568	85800568	85800568	85800568	85800568	85800568	85800568	85800568	85800568	85800568	85800568	85800568	85800568
85900564	85900564	85900564	85900564	85900564	85900564	85900564	85900564	85900564	85900564	85900564	85900564	85900564	85900564	85900564	85900564	85900564	85900564	85900564	85900564	85900564	85900564	85900564	85900564	85900564	85900564	85900564	85900564	85900564	85900564	85900564	85900564	85900564	85900564	85900564	85900564	85900564	85900564	85900564	85900564	85900564	85900564	85900564	85900564	85900564	85900564	85900564	85900564	85900564	85900564
86000560	86000560	86000560	86000560	86000560	86000560	86000560	86000560	86000560	86000560	86000560	86000560	86000560	86000560	86000560	86000560	86000560	86000560	86000560	86000560	86000560	86000560	86000560	86000560	86000560	86000560	86000560	86000560	86000560	86000560	86000560	86000560	86000560	86000560	86000560	86000560	86000560	86000560	86000560	86000560	86000560	86000560	86000560	86000560	86000560	86000560	86000560	86000560	86000560	86000560
86100556	86100556	86100556	86100556	86100556	86100556	86100556	86100556	86100556	86100556	86100556	86100556	86100556	86100556	86100556	86100556	86100556	86100556	86100556	86100556	86100556	86100556	86100556	86100556	86100556	86100556	86100556	86100556	86100556	86100556	86100556	86100556	86100556	86100556	86100556	86100556	86100556	86100556	86100556	86100556	86100556	86100556	86100556	86100556	86100556	86100556	86100556	86100556	86100556	86100556
86200552	86200552	86200552	86200552	86200552	86200552	86200552	86200552	86200552	86200552	86200552	86200552	86200552	86200552	86200552	86200552	86200552	86200552	86200552	86200552	86200552	86200552	86200552	86200552	86200552	86200552	86200552	86200552	86200552	86200552	86200552	86200552	86200552	86200552	86200552	86200552	86200552	86200552	86200552	86200552	86200552	86200552	86200552	86200552	86200552	86200552	86200552	86200552	86200552	86200552
86300548	86300548	86300548	86300548	86300548	86300548	86300548	86300548	86300548	86300548	86300548	86300548	86300548	86300548	86300548	86300548	86300548	86300548	86300548	86300548	86300548	86300548	86300548	86300548	86300548	86300548	86300548	86300548	86300548	86300548	86300548	86300548	86300548	86300548	86300548	86300548	86300548	86300548	86300548	86300548	86300548	86300548	86300548	86300548	86300548	86300548	86300548	86300548	86300548	86300548
86400544	86400544	86400544	86400544	86400544	86400544	86400544	86400544	86400544	86400544	86400544	86400544	86400544	86400544	86400544	86400544	86400544	86400544	86400544	86400544	86400544	86400544	86400544	86400544	86400544	86400544	86400544	86400544	86400544	86400544	86400544	86400544	86400544	86400544	86400544	86400544	86400544	86400544	86400544	86400544	86400544	86400544	86400544	86400544	86400544	86400544	86400544	86400544	86400544	86400544
86500540	86500540	86500540	86500540	86500540	86500540	86500540	86500540	86500540	86500540	86500540	86500540	86500540	86500540	86500540	86500540	86500540	86500540	86500540	86500540	86500540	86500540	86500540	86500540	86500540	86500540	86500540	86500540	86500540	86500540	86500540	86500540	86500540	86500540	86500540	86500540	86500540	86500540	86500540	86500540	86500540	86500540	86500540	86500540	86500540	86500540	86500540	86500540	86500540	86500540
86600536	86600536	86600536	86600536	86600536	86600536	86600536	86600536	86600536	86600536	86600536	86600536	86600536	86600536	86600536	86600536	86600536	86600536	86600536	86600536	86600536	86600536	86600536	86600536	86600536	86600536	86600536	86600536	86600536	86600536	86600536	86600536	86600536	86600536	86600536	86600536	86600536	86600536	86600536	86600536	86600536	86600536	86600536	86600536	86600536	86600536	86600536	86600536	86600536	86600536
86700532	86700532	86700532	86700532	86700532	86700532	86700532	86700532	86700532	86700532	86700532	86700532	86700532	86700532	86700532	86700532	86700532	86700532	86700532	86700532	86700532	86700532	86700532	86700532	86700532	86700532	86700532	86700532	86700532	86700532	86700532	86700532	86700532	86700532	86700532	86700532	86700532	86700532	86700532	86700532	86700532	86700532	86700532	86700532	86700532	86700532	86700532	86700532	86700532	86700532
86800528	86800528	86800528	86800528	86800528	86800528	86800528	86800528	86800528	86800528	86800528	86800528	86800528	86800528	86800528	86800528	86800528	86800528	86800528	86800528	86800528	86800528	86800528	86800528	86800528	86800528	86800528	86800528	86800528	86800528	86800528	86800528	86800528	86800528	86800528	86800528	86800528	86800528	86800528	86800528	86800528	86800528	86800528	86800528	86800528	86800528	86800528	86800528	86800528	86800528
86900524	86900524	86900524	86900524	86900524	86900524	86900524	86900524	86900524	86900524	86900524	86900524	86900524	86900524	86900524	86900524	86900524	86900524	86900524	86900524	86900524	86900524	86900524	86900524	86900524	86900524	86900524	86900524	86900524	86900524	86900524	86900524	86900524	86900524	86900524	86900524	86900524	86900524	86900524	86900524	86900524	86900524	86900524	86900524	86900524	86900524	86900524	86900524	86900524	86900524
87000520	87000520	87000520	87000520	87000520	87000520	87000520	87000520	87000520	87000520	87000520	87000520	87000520	87000520	87000520	87000520	87000520	87000520	87000520	87000520	87000520	87000520	87000520	87000520	87000520	87000520	87000520	87000520	87000520	87000520	87000520	87000520	87000520	87000520	87000520	87000520	87000520	87000520	87000520	87000520	87000520	87000520	87000520	87000520	87000520	87000520	87000520	87000520	87000520	87000520
87100516	87100516	87100516	87100516	87100516	87100516	87100516	87100516	87100516	87100516	87100516	87100516	87100516	87100516	87100516	87100516	87100516	87100516	87100516	87100516	87100516	87100516	87100516	87100516	87100516	87100516	87100516	87100516	87100516	87100516	87100516	87100516	87100516	87100516	87100516	87100516	87100516	87100516	87100516	87100516	87100516	87100516	87100516	87100516	87100516	87100516	87100516	87100516	87100516	87100516
87200512	87200512	87200512	87200512	87200512	87200512	87200512	87200512	87200512	87200512	87200512	87200512	87200512	87200512	87200512	87200512	87200512	87200512	87200512	87200512	87200512	87200512	87200512	87200512	87200512	87200512	87200512	87200512	87200512	87200512	87200512	87200512	87200512	87200512	87200512	87200512	87200512	87200512	87200512	87200512	87200512	87200512	87200512	87200512	87200512	87200512	87200512	87200512	87200512	87200512
87300508	87300508	87300508	87300508	87300508	87300508	87300508	87300508	87300508	87300508	87300508	87300508	87300508	87300508	87300508	87300508	87300508	87300508	87300508	87300508	87300508	87300508	87300508	87300508	87300508	87300508	87300508	87300508	87300508	87300508	87300508	87300508	87300508	87300508	87300508	87300508	87300508	87300508	87300508	87300508	87300508	87300508	87300508	87300508	87300508	87300508	87300508	87300508	87300508	87300508
87400504	87400504	87400504	87400504	87400504	87400504	87400504	87400504	87400504	87400504	87400504	87400504	87400504	87400504	87400504	87400504	87400504	87400504	87400504	87400504	87400504	87400504	87400504	87400504	87400504	87400504	87400504	87400504	87400504	87400504	87400504	87400504	87400504	87400504	87400504	87400504	87400504	87400504	87400504	87400504	87400504	87400504	87400504	87400504	87400504	87400504	87400504	87400504	87400504	87400504
87500500	87500500	87500500	87500500	87500500	87500500	87500500	87500500	87500500	87500500	87500500	87500500	87500500	87500500	87500500	87500500	87500500	87500500	87500500	87500500	87500500	87500500	87500500	87500500	87500500	87500500	87500500	87500500	87500500	87500500	87500500	87500500	87500500	87500500	87500500	87500500	87500500	87500500	87500500	87500500	87500500	87500500	87500500	87500500	87500500	87500500	87500500	87500500	87500500	87500500
87600496	87600496	87600496	87600496	87600496	87600496	87600496	87600496	87600496	87600496	87600496	87600496	87600496	87600496	87600496	87600496	87600496	87600496	87600496	87600496	87600496	87600496	87600496	87600496	87600496	87600496	87600496	87600496	87600496	87600496	87600496	87600496	87600496	87600496	87600496	87600496	87600496	87600496	87600496	87600496	87600496	87600496	87600496	87600496	87600496	87600496	87600496	87600496	87600496	87600496
87700492	87700492	87700492	87700492	87700492	87700492	87700492	87700492	87700492	87700492	87700492	87700492	87700492	87700492	87700492	87700492	87700492	87700492	87700492	87700492	87700492	87700492	87700492	87700492	87700492	87700492	87700492	87700492	87700492	87700492	87700492	87700492	87700492	87700492	87700492	87700492	87700492	87700492	87700492	87700492	87700492	87700492	87700492	87700492	87700492	87700492	87700492	87700492	87700492	87700492
87800488	87800488	87800488	87800488	87800488	87800488	87800488	87800488	87800488	87800488	87800488	87800488	87800488	87800488	87800488	87800488	87800488	87800488	87800488	87800488	87800488	87800488	87800488	87800488	87800488	87800488	87800488	87800488	87800488	87800488	87800488	87800488	87800488	87800488	87800488	87800488	87800488	87800488	87800488	87800488	87800488	87800488	87800488	87800488	87800488	87800488	87800488	87800488	87800488	87800488
87900484	87900484	87900484	87900484	87900484	87900484	87900484	87900484	87900484	87900484	87900484	87900484	87900484	87900484	87900484	87900484	87900484	87900484	87900484	87900484	87900484	87900484	87900484	87900484	87900484	87900484	87900484	87900484	87900484	87900484	87900484	87900484	87900484	87900484	87900484	87900484	87900484	87900484	87900484	87900484	87900484	87900484	87900484	87900484	87900484	87900484	87900484	87900484	87900484	87900484
88000480	88000480	88000480	88000480	88000480	88000480	88000480	88000480	88000480	88000480	88000480	88000480	88000480	88000480	88000480	88000480	88000480	88000480	88000480	88000480	88000480	88000480	88000480	88000480	88000480	88000480	88000480	88000480	88000480	88000480	88000480	88000480	88000480	88000480	88000480	88000480	88000480	88000480	88000480	88000480	88000480	88000480	88000480	88000480	88000480	88000480	88000480	88000480	88000480	88000480
88100476	88100476	88100476	88100476	88100476	88100476	88100476	88100476	88100476	88100476	88100476	88100476	88100476	88100476	88100476	88100476	88100476	88100476	88100476	88100476	88100476	88100476	88100476	88100476	88100476	88100476	88100476	88100476	88100476	88100476	88100476	88100476	88100476	88100476	88100476	88100476	88100476	88100476	88100476	88100476	88100476	88100476	88100476	88100476	88100476	88100476	88100476	88100476	88100476	88100476
88200472	88200472	88200472	88200472	88200472	88200472	88200472	88200472	88200472	88200472	88200472	88200472	88200472	88200472	88200472	88200472	88200472	88200472	88200472	88200472	88200472	88200472	88200472	88200472	88200472	88200472	88200472	88200472	88200472	88200472	88200472	88200472	88200472	88200472	88200472	88200472	88200472	88200472	88200472	88200472	88200472	88200472	88200472	88200472	88200472	88200472	88200472	88200472	88200472	88200472
88300468	88300468	88300468	88300468	88300468	88300468	88300468	88300468	88300468	88300468	88300468	88300468	88300468	88300468	88300468	88300468	88300468	88300468	88300468	88300468	88300468	88300468	88300468	88300468	88300468	88300468	88300468	88300468	88300468	88300468	88300468	88300468	88300468	88300468	88300468	88300468	88300468	88300468	88300468	88300468	88300468	88300468	88300468	88300468	88300468	88300468	88300468	88300468	88300468	88300468
88400464	88400464	88400464	88400464	88400464	88400464	88400464	88400464	88400464	88400464	88400464	88400464	88400464	88400464	88400464	88400464	88400464	88400464	88400464	88400464	88400464	88400464	88400464	88400464	88400464	88400464	88400464	88400464	88400464	88400464	88400464	88400464	88400464	88400464	88400464	88400464	88400464	88400464	88400464	88400464	88400464	88400464	88400464	88400464	88400464	88400464	88400464	88400464	88400464	88400464
88500460	88500460	88500460	88500460	88500460	88500460	88500460	88500460	88500460	88500460	88500460	88500460	88500460	88500460	88500460	88500460	88500460	88500460	88500460	88500460	88500460	88500460	88500460	88500460	88500460	88500460	88500460	88500460	88500460	88500460	88500460	88500460	88500460	88500460	88500460	88500460	88500460	88500460	88500460	88500460	88500460	88500460	88500460	88500460	88500460	88500460	88500460	88500460	88500460	88500460
88600456	88600456	88600456	88600456	88600456	88600456	88600456	88600456	88600456	88600456	88600456	88600456	88600456	88600456	88600456	88600456	88600456	88600456	88600456	88600456	88600456	88600456	88600456	88600456	88600456	88600456	88600456	88600456	88600456	88600456	88600456	88600456	88600456	88600456	88600456	88600456	88600456	88600456	88600456	88600456	88600456	88600456	88600456	88600456	88600456	88600456	88600456	88600456	88600456	88600456
88700452	88700452	88700452	88700452	88700452	88700452	88700452	88700452	88700452	88700452	88700452	88700452	88700452	88700452	88700452	88700452	88700452	88700452	88700452	88700452	88700452	88700452	88700452	88700452	88700452	88700452	88700452	88700452	88700452	88700452	88700452	88700452	88700452	88700452	88700452	88700452	88700452	88700452	88700452	88700452	88700452	88700452	88700452	88700452	88700452	88700452	88700452	88700452	88700452	88700452
88800448	88800448	88800448	88800448	88800448	88800448	88800448	88800448	88800448	88800448	88800448	88800448	88800448	88800448	88800448	88800448	88800448	88800448	88800448	88800448	88800448	88800448	88800448	88800448	88800448	88800448	88800448	88800448	88800448	88800448	88800448	88800448	88800448	88800448	88800448	88800448	88800448	88800448	88800448	88800448	88800448	88800448	88800448	88800448	88800448	88800448	88800448	88800448	88800448	88800448
88900444	88900444	88900444	88900444	88900444	88900444	88900444	88900444	88900444	88900444	88900444	88900444	88900444	88900444	88900444	88900444	88900444	88900444	88900444	88900444	88900444	88900444	88900444	88900444	88900444	88900444	88900444	88900444	88900444	88900444	88900444	88900444	88900444	88900444	88900444	88900444	88900444	88900444	88900444	88900444	88900444	88900444	88900444	88900444	88900444	88900444	88900444	88900444	88900444	88900444
89000440	89000440	89000440	89000440	89000440	89000440	89000440	89000440	89000440	89000440	89000440	89000440	89000440	89000440	89000440	89000440	89000440	89000440	89000440	89000440	89000440	89000440	89000440	89000440	89000440	89000440	89000440	89000440	89000440	89000440	89000440	89000440	89000440	89000440	89000440	89000440	89000440	89000440	89000440	89000440	89000440	89000440	89000440	89000440	89000440	89000440	89000440	89000440	89000440	89000440
89100436	89100436	89100436	89100436	89100436	89100436	89100436	89100436	89100436	89100436	89100436	89100436	89100436	89100436	89100436	89100436	89100436	89100436	89100436	89100436	89100436	89100436	89100436	89100436	89100436	89100436	89100436	89100436	89100436	89100436	89100436	89100436	89100436	89100436	89100436	89100436	89100436	89100436	89100436	89100436	89100436	89100436	89100436	89100436	89100436	89100436	89100436	89100436	89100436	89100436
[truncated: 109 more rows]
[truncated: 951 more columns]

## Sheet: inputy
0	5e-05	0.0001	0.00015	0.0002	0.00025	0.0003	0.00035	0.0004	0.00045	0.0005	0.00055	0.0006	0.00065	0.0007	0.00075	0.0008	0.00085	0.0009	0.00095	0.001	0.00105	0.0011	0.00115	0.0012	0.00125	0.0013	0.00135	0.0014	0.00145	0.0015	0.00155	0.0016	0.00165	0.0017	0.00175	0.0018	0.00185	0.0019	0.00195	0.002	0.00205	0.0021	0.00215	0.0022	0.00225	0.0023	0.00235	0.0024	0.00245
[truncated: 1,000 more rows]
[truncated: 951 more columns]

[truncated: 3 more sheets: outputz, f(inputx,inputy,outputz), Sheet2]
